# Supplementary material for: Ecotypic Identity and Manipulated Rainfall Modulate Diversity‐Productivity Relationships Across a Precipitation Gradient
Source: Ecol Evol. 2026 Apr 9;16(4):e73464. doi: 10.1002/ece3.73464 (PMC13065499; doi:10.1002/ece3.73464)
Supplement: Supplementary file 2 — Appendix S6: Plot‐level data on productivity and multidimensional diversity metrics. [file ECE3-16-e73464-s002.xlsx]

## Sheet: Appendix S6 README
README file		Data file associated with Ren et al. 2025. Ecotypic identity and manipulated rainfall modulate diversity-productivity relationships across a precipitation gradient. Ecology and Evolution.
Column in Worksheet Appendix S5	Column heading	This data file contains production and taxonomic, phylogenetic, and functional diversity indices per sample plot
Column A	code	Unique code based upon site_block_source_treat_year plus a unique numerical identifier for plots
Column B	site	n = 4 including COL = driest site (Colby, Kansas); HAY = dry site (Hays, Kansas); KNZ = mesic site (Manhattan, Kansas); SIL = wettest site (Carbondale, Illinois)
Column C	block	n = 4 includiing A, B, C, D
Column D	source	Ecotypic seed source (n = 4) where HAY = DRY ecotype; KNZ = MESIC ecotype; SIL = WET ecotype; MIX = mix of all ecotypes
Column E	treat	Manipulated rainfall treatments (n = 2) where AMB = ambient, RO = rainout
Column F	year	Surveyed year (n = 2) including Y12 = 2012 and Y21 = 2021
Column G	T0	Hill’s taxonomic richness index, the same as ‘s’ (species richness)
Column H	T1	Hill’s number of abundant species, exponent of Shannon’s H’
Column I	T2	Hill’s number of very abundant species, 1/Simpson’s index
Column J	P0	Phylogenetic Hill’s number equivalent to T0
Column K	P1	Phylogenetic Hill’s number equivalent to T1
Column L	P2	Phylogenetic Hill’s number equivalent to T2
Column M	prod	Biomass including litter: g m-1 dry weight
Column N	prod_no_litter	Biomass without litter: g m-1 dry weight
Column O	unit	Site codes identifying site, source, and year
Column P	F0	Functional Hill’s number equivalent to T0
Column Q	F1	Functional Hill’s number equivalent to T1
Column R	F2	Functional Hill’s number equivalent to T2
Column S	DB_Site_Codes	Site codes redundant with ‘code’ in column A without the plot identifier
Column T	s	Plant species richness per m2
Column U	pmpd	phylogenetic mean pairwise distance
Column V	pnri	phylogenetic net relatedness index
Column W	pmntd	phylogenetic mean taxon distance
Column X	pnti	phylogenetic nearest taxon index
Column Y	fmpd	functional mean pairwise distance
Column Z	fnri	functional net relatedness index
Column AA	fmntd	functional mean taxon distance
Column AB	fnti	functional nearest taxon index
References
[1] Kattge, J., Bönisch, G., Díaz, S. & et al (2020) TRY plant trait database - Enhanced coverage and open access. Global Change Biology, 26, 119-188.
[2] Khalil, M. I., Gibson, D. J. & Baer, S. G. (2019) Functional response of subordinate species to intraspecific trait variability within dominant species. Journal of Ecology, 107, 2040-2053.
[3] Ren, Z. (2022) Inferring mechanisms of community assembly from phylogenetic and functional diversity. PhD, Southern Illinois University Carbondale.

## Sheet: Appendix S6
code	site	block	source	treat	year	T0	T1	T2	P0	P1	P2	prod	prod_no_litter	unit	F0	F1	F2	DB_Site_Codes	s	pmpd	pnri	pmntd	pnti	fmpd	fnri	fmntd	fnti
COL_A_HAY_AMB_Y12_5	COL	A	HAY	AMB	Y12	10	5.09357	4.15398	0.930568	0.523414	0.450568	76.77	51.3333	COL-HAY-Y12	10.2019	5.36869	4.26978	COL_A_HAY_AMB_Y12	10	0.2246	0.0944	-0.7849	0.7191	0.1834	0.6037	0.0985	1.1639
COL_A_HAY_AMB_Y21_3	COL	A	HAY	AMB	Y21	6	2.6148	2.18133	0.621785	0.412857	0.39349	NA	216.425	COL-HAY-Y21	13.0481	8.61713	5.426	COL_A_HAY_AMB_Y21	6	0.0535	1.85	0.0653	1.9361	0.0426	2.4598	0.0751	1.8059
COL_A_KNZ_AMB_Y12_4	COL	A	KNZ	AMB	Y12	8	3.34845	2.18495	0.700002	0.368079	0.323809	276.83	174.1	COL-KNZ-Y12	10.2298	5.90279	4.34099	COL_A_KNZ_AMB_Y12	8	0.0921	0.0938	1.5932	0.935	0.1155	1.1161	0.0697	2.0366
COL_A_KNZ_AMB_Y21_4	COL	A	KNZ	AMB	Y21	4	1.51539	1.23523	0.50463	0.380919	0.373304	NA	362.413	COL-KNZ-Y21	11.658	6.4009	5.53088	COL_A_KNZ_AMB_Y21	4	0.0134	2.3752	0.1251	0.9513	0.0226	2.1361	0.1378	0.9188
COL_A_MIX_AMB_Y12_3	COL	A	MIX	AMB	Y12	7	1.98673	1.39912	0.732251	0.341176	0.307638	284.38	204.533	COL-MIX-Y12	11.4543	6.67646	5.60216	COL_A_MIX_AMB_Y12	7	0.0682	0.1141	0.3461	0.4416	0.0714	0.3727	0.0892	1.6878
COL_A_MIX_AMB_Y21_1	COL	A	MIX	AMB	Y21	4	2.20053	1.67395	0.517751	0.40769	0.388384	NA	380.428	COL-MIX-Y21	7.46958	5.70045	4.94908	COL_A_MIX_AMB_Y21	4	0.054	1.6414	0.1183	1.1431	0.0317	2.8423	0.078	1.954
COL_A_SIL_AMB_Y12_1	COL	A	SIL	AMB	Y12	10	5.30062	3.5785	0.911794	0.531044	0.433253	125.23	47.2	COL-SIL-Y12	10.5847	6.19114	4.67211	COL_A_SIL_AMB_Y12	10	0.2166	0.1095	-0.9186	0.1249	0.1692	0.834	0.0694	2.045
COL_A_SIL_AMB_Y21_2	COL	A	SIL	AMB	Y21	10	5.74908	4.22754	0.979663	0.51094	0.439181	NA	143.865	COL-SIL-Y21	11.2839	7.33383	5.92571	COL_A_SIL_AMB_Y21	10	0.1732	0.7092	0.111	0.297	0.1716	1.2736	0.1	0.8717
COL_B_HAY_AMB_Y12_6	COL	B	HAY	AMB	Y12	8	3.05356	2.00179	0.664553	0.340319	0.308914	239.27	143.2	COL-HAY-Y12	10.2205	5.84437	4.64714	COL_B_HAY_AMB_Y12	8	0.0645	0.0858	2.2663	1.1781	0.1257	0.3787	0.1003	1.372
COL_B_HAY_AMB_Y21_5	COL	B	HAY	AMB	Y21	4	2.34196	2.1048	0.51115	0.398753	0.390533	NA	360.655	COL-HAY-Y21	14.9752	5.11656	2.82941	COL_B_HAY_AMB_Y21	4	0.0336	2.081	0.1167	1.1589	0.00935	2.9523	0.078	1.8557
COL_B_KNZ_AMB_Y12_7	COL	B	KNZ	AMB	Y12	7	4.55924	3.75325	0.687488	0.453625	0.400482	530.03	490.333	COL-KNZ-Y12	7.18062	4.95663	4.23059	COL_B_KNZ_AMB_Y12	7	0.1905	0.0923	-0.0417	1.064	0.1874	0.3216	0.107	1.2488
COL_B_KNZ_AMB_Y21_8	COL	B	KNZ	AMB	Y21	5	1.34489	1.15357	0.560509	0.378847	0.371911	NA	322.663	COL-KNZ-Y21	26.7945	12.9252	7.55638	COL_B_KNZ_AMB_Y21	5	0.0102	1.8786	0.1047	1.1349	0.00525	2.6452	0.0938	1.6208
COL_B_MIX_AMB_Y12_9	COL	B	MIX	AMB	Y12	4	2.1472	1.97164	0.508666	0.414693	0.388354	117.45	56.5333	COL-MIX-Y12	4.28391	2.31867	2.1557	COL_B_MIX_AMB_Y12	4	0.1927	0.1287	-1.2975	0.7872	0.1454	-0.2765	0.0845	1.8924
COL_B_MIX_AMB_Y21_7	COL	B	MIX	AMB	Y21	4	1.22254	1.08224	0.549119	0.380983	0.372045	NA	323.685	COL-MIX-Y21	15.751	9.82475	8.80981	COL_B_MIX_AMB_Y21	4	0.0174	0.3182	0.0781	1.7801	0.0115	1.7477	0.0754	1.8702
COL_B_SIL_AMB_Y12_8	COL	B	SIL	AMB	Y12	10	5.37716	3.91078	1.01417	0.549336	0.445561	365.8	209.567	COL-SIL-Y12	9.92354	5.94683	4.63375	COL_B_SIL_AMB_Y12	10	0.2224	0.128	-0.8622	-0.5181	0.1945	0.2231	0.0985	1.2021
COL_B_SIL_AMB_Y21_6	COL	B	SIL	AMB	Y21	5	2.47293	2.19991	0.735978	0.431955	0.403851	NA	300.77	COL-SIL-Y21	10.9629	7.16954	4.56305	COL_B_SIL_AMB_Y21	5	0.0724	1.3443	0.147	0.3346	0.0376	2.4244	0.0476	2.2506
COL_C_HAY_AMB_Y12_15	COL	C	HAY	AMB	Y12	8	1.9812	1.36506	0.690029	0.332366	0.303304	299.83	136.567	COL-HAY-Y12	13.3347	7.82767	6.90822	COL_C_HAY_AMB_Y12	8	0.059	0.0919	0.7409	0.999	0.0744	-0.1278	0.082	1.8195
COL_C_HAY_AMB_Y21_9	COL	C	HAY	AMB	Y21	6	3.04201	2.59504	0.526549	0.414876	0.397371	NA	359.55	COL-HAY-Y21	12.7831	7.44446	5.15994	COL_C_HAY_AMB_Y21	6	0.0613	2.0736	0.079	1.6519	0.0363	2.9978	0.1134	1.1257
COL_C_KNZ_AMB_Y12_14	COL	C	KNZ	AMB	Y12	9	3.14816	2.28537	0.905771	0.36363	0.320031	254.2	198.367	COL-KNZ-Y12	10.6264	4.50461	3.2306	COL_C_KNZ_AMB_Y12	9	0.0818	0.1218	1.652	-0.1421	0.1557	-0.0945	0.0782	1.8032
COL_C_KNZ_AMB_Y21_10	COL	C	KNZ	AMB	Y21	5	1.57685	1.24456	0.513381	0.38334	0.373735	NA	289.95	COL-KNZ-Y21	16.948	9.54714	7.97249	COL_C_KNZ_AMB_Y21	5	0.0185	2.2485	0.0895	1.5669	0.0126	3.0299	0.1099	1.3177
COL_C_MIX_AMB_Y12_12	COL	C	MIX	AMB	Y12	7	2.43281	1.74286	0.669987	0.337556	0.308056	298.1	142.233	COL-MIX-Y12	9.1026	4.70215	3.62284	COL_C_MIX_AMB_Y12	7	0.062	0.1012	1.6051	0.8349	0.1204	-0.1829	0.1095	1.2479
COL_C_MIX_AMB_Y21_12	COL	C	MIX	AMB	Y21	4	1.19161	1.07146	0.537323	0.375887	0.369895	NA	267.325	COL-MIX-Y21	18.1115	10.0481	8.61171	COL_C_MIX_AMB_Y21	4	0.00794	1.5799	0.1181	1.1309	0.00161	3.069	0.0248	2.7867
COL_C_SIL_AMB_Y12_11	COL	C	SIL	AMB	Y12	8	2.27043	1.5044	0.788388	0.346891	0.258884	34.7	6.5667	COL-SIL-Y12	13.5008	7.45568	5.99633	COL_C_SIL_AMB_Y12	8	0.1118	0.1219	-1.4177	0.0692	0.0653	1.4396	0.0968	1.4819
COL_C_SIL_AMB_Y21_11	COL	C	SIL	AMB	Y21	7	2.33444	1.75824	0.744729	0.42593	0.401324	NA	176.975	COL-SIL-Y21	20.1777	9.19355	5.49684	COL_C_SIL_AMB_Y21	7	0.0628	1.4144	0.1082	0.814	0.0279	2.8448	0.0584	2.2194
COL_D_HAY_AMB_Y12_19	COL	D	HAY	AMB	Y12	6	1.67463	1.26327	0.73817	0.330234	0.301611	262.4	179.467	COL-HAY-Y12	10.8725	7.16028	6.41522	COL_D_HAY_AMB_Y12	6	0.0516	0.1428	0.205	-0.0467	0.0551	0.1127	0.0959	1.6156
COL_D_HAY_AMB_Y21_16	COL	D	HAY	AMB	Y21	4	1.08259	1.0251	0.547341	0.371059	0.367845	NA	372.59	COL-HAY-Y21	29.9614	18.0004	17.4756	COL_D_HAY_AMB_Y21	4	0.00351	1.5013	0.1306	0.8415	0.00208	2.6983	0.0846	1.8098
COL_D_KNZ_AMB_Y12_20	COL	D	KNZ	AMB	Y12	7	2.69812	1.83249	0.772727	0.389901	0.337669	247.37	194.767	COL-KNZ-Y12	8.90653	5.36592	4.40998	COL_D_KNZ_AMB_Y12	7	0.1245	0.1327	-0.2117	-0.0238	0.1234	-0.0167	0.0965	1.5222
COL_D_KNZ_AMB_Y21_13	COL	D	KNZ	AMB	Y21	4	1.55673	1.24061	0.421877	0.375313	0.370467	NA	360.4	COL-KNZ-Y21	12.0887	8.22595	7.36677	COL_D_KNZ_AMB_Y21	4	0.00696	3.0632	0.0227	2.8642	0.0102	3.1918	0.066	2.1018
COL_D_MIX_AMB_Y12_16	COL	D	MIX	AMB	Y12	8	2.93181	1.85838	0.824043	0.383656	0.329402	253.5	120.767	COL-MIX-Y12	10.235	6.301	5.2722	COL_D_MIX_AMB_Y12	8	0.1123	0.1168	0.3151	0.2643	0.1273	-0.0906	0.0971	1.4203
COL_D_MIX_AMB_Y21_15	COL	D	MIX	AMB	Y21	8	2.30341	1.59683	0.661748	0.410775	0.387783	NA	401.125	COL-MIX-Y21	19.7303	8.92705	6.50942	COL_D_MIX_AMB_Y21	8	0.0489	1.9033	0.0662	1.8777	0.0292	3.1586	0.1005	1.1399
COL_D_SIL_AMB_Y12_18	COL	D	SIL	AMB	Y12	9	5.08855	3.55016	0.834791	0.435522	0.358693	205.73	176.167	COL-SIL-Y12	9.62374	6.31419	4.80061	COL_D_SIL_AMB_Y12	9	0.1496	0.108	1.0772	0.3383	0.1992	-0.1416	0.1275	0.4403
COL_D_SIL_AMB_Y21_14	COL	D	SIL	AMB	Y21	6	3.61649	2.77247	0.638203	0.430491	0.401027	NA	347.658	COL-SIL-Y21	12.3716	7.76646	6.15433	COL_D_SIL_AMB_Y21	6	0.077	2.3257	0.0941	1.2712	0.0388	3.8462	0.1038	1.2988
HAY_A_HAY_AMB_Y12_27	HAY	A	HAY	AMB	Y12	8	3.70443	2.78128	0.76939	0.468954	0.42042	396.47	339	HAY-HAY-Y12	8.42531	4.30834	3.52533	HAY_A_HAY_AMB_Y12	8	0.2102	0.0851	-1.1695	1.1315	0.161	0.391	0.0526	2.4731
HAY_A_HAY_AMB_Y21_21	HAY	A	HAY	AMB	Y21	2	1.03952	1.0129	0.514899	0.372225	0.36832	NA	1287.07	HAY-HAY-Y21	12.5302	12.5302	12.5302	HAY_A_HAY_AMB_Y21	2	0.00527	-1.5355	0.4135	-1.4381	0.00364	-0.0615	0.2858	-0.0772
HAY_A_HAY_RO_Y12_28	HAY	A	HAY	RO	Y12	7	2.363	1.60341	0.766976	0.405157	0.344374	696.7	598.967	HAY-HAY-Y12	10.0679	5.88461	5.00475	HAY_A_HAY_RO_Y12	7	0.1361	0.122	-1.7987	0.2249	0.1168	-0.7029	0.1567	0.1616
HAY_A_HAY_RO_Y21_20	HAY	A	HAY	RO	Y21	2	1.48094	1.30058	0.403751	0.381428	0.375408	NA	908.648	HAY-HAY-Y21	2.94174	2.94174	2.94174	HAY_A_HAY_RO_Y21	2	0.0144	1.7821	0.0622	1.8429	0.00321	2.5684	0.0139	2.6118
HAY_A_KNZ_AMB_Y12_25	HAY	A	KNZ	AMB	Y12	9	3.82433	2.91753	0.834987	0.504093	0.446003	600.03	508.533	HAY-KNZ-Y12	8.922	4.12223	3.05577	HAY_A_KNZ_AMB_Y12	9	0.2229	0.0912	-1.2505	0.8947	0.1795	-0.0203	0.0778	1.8272
HAY_A_KNZ_AMB_Y21_23	HAY	A	KNZ	AMB	Y21	4	3.24729	2.77778	0.580631	0.501144	0.456943	NA	643.893	HAY-KNZ-Y21	4.07341	3.53768	3.24798	HAY_A_KNZ_AMB_Y21	4	0.1994	-0.8371	0.0966	1.5023	0.1375	1.0032	0.109	1.4441
HAY_A_KNZ_RO_Y12_26	HAY	A	KNZ	RO	Y12	8	2.12483	1.52431	0.848966	0.357183	0.272656	300.55	236.05	HAY-KNZ-Y12	10.8171	4.60615	3.61555	HAY_A_KNZ_RO_Y12	8	0.121	0.1072	-1.2712	0.523	0.0885	0.2064	0.0785	1.8905
HAY_A_KNZ_RO_Y21_22	HAY	A	KNZ	RO	Y21	5	2.75786	1.97882	0.683976	0.461708	0.416486	NA	771.778	HAY-KNZ-Y21	8.19989	6.25736	5.40119	HAY_A_KNZ_RO_Y21	5	0.124	0.0642	0.1207	0.8805	0.0717	2.1846	0.1444	0.7181
HAY_A_MIX_AMB_Y12_23_24	HAY	A	MIX	AMB	Y12	9	4.09913	3.26335	0.850045	0.494468	0.444712	468.58	400.567	HAY-MIX-Y12	10.1992	4.43783	3.51908	HAY_A_MIX_AMB_Y12	9	0.222	0.0936	-1.0727	0.751	0.1713	0.4828	0.0946	1.3662
HAY_A_MIX_AMB_Y21_17	HAY	A	MIX	AMB	Y21	5	1.59048	1.25583	0.497337	0.372567	0.368816	NA	1426.67	HAY-MIX-Y21	19.1165	10.7338	8.65244	HAY_A_MIX_AMB_Y21	5	0.0058	3.0315	0.088	1.5365	0.0104	3.1648	0.1099	1.227
HAY_A_SIL_AMB_Y12_21	HAY	A	SIL	AMB	Y12	7	2.92989	2.01542	0.764702	0.428274	0.332676	483.8	405.73	HAY-SIL-Y12	8.21221	4.73508	3.87308	HAY_A_SIL_AMB_Y12	7	0.165	0.0984	-1.1487	0.8834	0.1217	0.5419	0.0885	1.6911
HAY_A_SIL_AMB_Y21_18	HAY	A	SIL	AMB	Y21	3	1.83938	1.53533	0.60192	0.40531	0.342869	NA	649.535	HAY-SIL-Y21	4.0512	3.03772	2.79735	HAY_A_SIL_AMB_Y21	3	0.1279	-1.2135	0.3041	-1.4676	0.0923	0.1114	0.1865	0.5348
HAY_A_SIL_RO_Y12_22	HAY	A	SIL	RO	Y12	9	4.1374	2.8849	0.990398	0.475521	0.401351	429.65	344.917	HAY-SIL-Y12	10.5647	5.97546	4.42855	HAY_A_SIL_RO_Y12	9	0.1993	0.1322	-0.8747	-0.456	0.178	-0.00299	0.0922	1.5489
HAY_A_SIL_RO_Y21_19	HAY	A	SIL	RO	Y21	4	2.10686	1.58067	0.520263	0.404605	0.385757	NA	492.985	HAY-SIL-Y21	6.88493	5.54799	5.08154	HAY_A_SIL_RO_Y21	4	0.0502	1.7104	0.1259	0.9419	0.0539	2.0039	0.1378	0.9723
HAY_B_HAY_AMB_Y12_31	HAY	B	HAY	AMB	Y12	7	4.30649	3.67383	0.726118	0.480697	0.422832	428.47	250.833	HAY-HAY-Y12	7.43622	4.74132	3.91494	HAY_B_HAY_AMB_Y12	7	0.2096	0.0889	-0.5038	1.0943	0.1595	1.0656	0.0668	2.1407
HAY_B_HAY_AMB_Y21_27	HAY	B	HAY	AMB	Y21	3	2.49009	2.19928	0.534301	0.374792	0.31766	NA	1000.1	HAY-HAY-Y21	3.42149	3.13785	2.91993	HAY_B_HAY_AMB_Y21	3	0.1092	0.7199	0.1873	0.3068	0.1506	0.0223	0.2327	-0.114
HAY_B_HAY_RO_Y12_32	HAY	B	HAY	RO	Y12	4	1.61528	1.28183	0.561619	0.264123	0.214346	674.55	493.317	HAY-HAY-Y12	6.86733	4.87298	4.50196	HAY_B_HAY_RO_Y12	4	0.065	0.2023	-0.4714	-0.4067	0.0607	-0.0696	0.1408	1.0316
HAY_B_HAY_RO_Y21_26	HAY	B	HAY	RO	Y21	2	1.06096	1.02162	0.491974	0.251028	0.240945	NA	1249.5	HAY-HAY-Y21	9.72167	9.72167	9.72167	HAY_B_HAY_RO_Y21	2	0.00811	-1.2099	0.3833	-1.2244	0.00605	-0.1114	0.2858	-0.1221
HAY_B_KNZ_AMB_Y12_33	HAY	B	KNZ	AMB	Y12	8	4.55992	3.38	0.810529	0.548845	0.449505	450.73	401.467	HAY-KNZ-Y12	8.85478	5.15237	3.99871	HAY_B_KNZ_AMB_Y12	8	0.2204	0.0994	-1.0815	0.6583	0.1785	0.384	0.1073	1.1515
HAY_B_KNZ_AMB_Y21_30	HAY	B	KNZ	AMB	Y21	8	4.19362	3.18879	0.895119	0.47796	0.421721	NA	905.775	HAY-KNZ-Y21	8.32261	4.88479	3.87187	HAY_B_KNZ_AMB_Y21	8	0.1436	0.8429	0.1214	0.3424	0.1785	0.3895	0.1068	0.9438
HAY_B_KNZ_RO_Y12_34	HAY	B	KNZ	RO	Y12	7	2.35138	1.66266	0.794462	0.291616	0.22484	416.1	324.867	HAY-KNZ-Y12	9.64313	5.00128	4.27313	HAY_B_KNZ_RO_Y12	7	0.0866	0.1537	0.6787	-0.594	0.1113	-0.1213	0.0953	1.5372
HAY_B_KNZ_RO_Y21_31	HAY	B	KNZ	RO	Y21	4	2.02126	1.60889	0.579436	0.464645	0.432279	NA	477.2	HAY-KNZ-Y21	7.72187	4.66407	3.93941	HAY_B_KNZ_RO_Y21	4	0.1413	-1.3995	0.096	1.4697	0.0611	1.4524	0.1798	0.4096
HAY_B_MIX_AMB_Y12_37_38	HAY	B	MIX	AMB	Y12	5	1.52143	1.22446	0.684783	0.235389	0.196552	499.63	448.9	HAY-MIX-Y12	9.94237	5.84098	5.32717	HAY_B_MIX_AMB_Y12	5	0.044	0.2084	0.2904	-0.9999	0.0542	-0.3598	0.1043	1.503
HAY_B_MIX_AMB_Y21_28_29	HAY	B	MIX	AMB	Y21	5	1.47004	1.20686	0.756225	0.388799	0.374798	NA	1192.97	HAY-MIX-Y21	10.3226	5.34694	4.6367	HAY_B_MIX_AMB_Y21	5	0.0228	1.5027	0.1524	0.2249	0.0406	0.578	0.1315	0.8844
HAY_B_SIL_AMB_Y12_35	HAY	B	SIL	AMB	Y12	6	2.5139	1.76139	0.699916	0.340929	0.255444	611.9	453.133	HAY-SIL-Y12	7.83825	4.91114	4.26278	HAY_B_SIL_AMB_Y12	6	0.1177	0.1555	-0.232	-0.2903	0.0812	1.4857	0.1042	1.4834
HAY_B_SIL_AMB_Y21_25	HAY	B	SIL	AMB	Y21	4	3.03499	2.9234	0.571638	0.488621	0.443039	NA	1077.12	HAY-SIL-Y21	4.72942	3.1305	2.98455	HAY_B_SIL_AMB_Y21	4	0.2012	-0.6997	0.0774	1.8642	0.1694	0.309	0.2339	-0.5112
HAY_B_SIL_RO_Y12_36	HAY	B	SIL	RO	Y12	6	1.91487	1.39682	0.754562	0.269117	0.213745	329.4	240.567	HAY-SIL-Y12	10.2615	5.8497	5.08199	HAY_B_SIL_RO_Y12	6	0.0758	0.167	-0.0806	-0.5517	0.0487	1.7074	0.1111	1.3075
HAY_B_SIL_RO_Y21_24	HAY	B	SIL	RO	Y21	1	1	1	0.365218	0.365218	0.365218	NA	1619.15	HAY-SIL-Y21	0	0	0	HAY_B_SIL_RO_Y21	1	NA	NA	NA	NA	NA	NA	NA	NA
HAY_C_HAY_AMB_Y12_47	HAY	C	HAY	AMB	Y12	8	4.49252	3.60408	0.741625	0.495944	0.44145	414.93	351.067	HAY-HAY-Y12	8.36572	4.75498	3.72934	HAY_C_HAY_AMB_Y12	8	0.2207	0.0942	-0.858	0.8579	0.1724	0.6585	0.087	1.6223
HAY_C_HAY_AMB_Y21_35	HAY	C	HAY	AMB	Y21	4	1.16861	1.05764	0.612444	0.37723	0.370032	NA	815.3	HAY-HAY-Y21	15.3305	10.1836	9.71117	HAY_C_HAY_AMB_Y21	4	0.0115	0.642	0.1405	0.6869	0.0114	1.049	0.1674	0.564
HAY_C_HAY_RO_Y12_48	HAY	C	HAY	RO	Y12	10	4.89921	3.13425	0.920168	0.518969	0.426232	239.25	192.75	HAY-HAY-Y12	10.8534	6.25757	4.63256	HAY_C_HAY_RO_Y12	10	0.2124	0.106	-1.1197	0.2569	0.1716	0.4282	0.0717	1.9085
HAY_C_HAY_RO_Y21_34	HAY	C	HAY	RO	Y21	5	1.32652	1.12205	0.616498	0.376942	0.369937	NA	733.975	HAY-HAY-Y21	19.1252	11.2437	10.2053	HAY_C_HAY_RO_Y21	5	0.0109	2.0818	0.11	1.0733	0.0107	2.5447	0.1218	1.0778
HAY_C_KNZ_AMB_Y12_45	HAY	C	KNZ	AMB	Y12	8	3.73888	2.84081	0.758967	0.489272	0.431449	525.17	489.667	HAY-KNZ-Y12	8.83404	4.3971	3.50797	HAY_C_KNZ_AMB_Y12	8	0.2141	0.1002	-1.2059	0.6325	0.1563	0.5468	0.1009	1.2528
HAY_C_KNZ_AMB_Y21_37	HAY	C	KNZ	AMB	Y21	4	2.04033	1.88409	0.632656	0.454382	0.411168	NA	773.153	HAY-KNZ-Y21	4.89712	2.31488	2.16132	HAY_C_KNZ_AMB_Y21	4	0.1777	-1.2162	0.1595	0.3537	0.1323	-0.0766	0.157	0.6701
HAY_C_KNZ_RO_Y12_46	HAY	C	KNZ	RO	Y12	9	3.70163	2.71288	0.85721	0.498087	0.407284	394.85	298.817	HAY-KNZ-Y12	9.93307	4.57996	3.55505	HAY_C_KNZ_RO_Y12	9	0.2022	0.1065	-1.0424	0.385	0.1553	0.4709	0.1243	0.5498
HAY_C_KNZ_RO_Y21_36	HAY	C	KNZ	RO	Y21	3	2.4181	2.06667	0.506338	0.452488	0.41101	NA	1158.58	HAY-KNZ-Y21	3.42049	3.17409	3.02371	HAY_C_KNZ_RO_Y21	3	0.1773	-1.1443	0.1461	0.8598	0.1447	-0.0551	0.2537	-0.3184
HAY_C_MIX_AMB_Y12_43_44	HAY	C	MIX	AMB	Y12	11	2.53403	1.65641	0.971913	0.361337	0.270752	650.58	587.167	HAY-MIX-Y12	14.7216	6.01358	5.0631	HAY_C_MIX_AMB_Y12	11	0.1211	0.0944	-0.8577	0.5538	0.1124	-0.2463	0.0662	2.0032
HAY_C_MIX_AMB_Y21_38_39	HAY	C	MIX	AMB	Y21	7	2.51243	2.07396	0.780591	0.403108	0.382655	NA	698.965	HAY-MIX-Y21	8.41346	2.95428	2.42079	HAY_C_MIX_AMB_Y21	7	0.041	2.0727	0.1241	0.4193	0.113	0.8075	0.0699	1.9306
HAY_C_SIL_AMB_Y12_41	HAY	C	SIL	AMB	Y12	9	5.545	4.04485	0.885504	0.608126	0.456582	275.73	198.633	HAY-SIL-Y12	9.19515	6.30877	5.33291	HAY_C_SIL_AMB_Y12	9	0.2135	0.1004	-0.6167	0.5582	0.1813	0.7435	0.0832	1.6883
HAY_C_SIL_AMB_Y21_33	HAY	C	SIL	AMB	Y21	6	3.50233	2.60919	0.826463	0.500975	0.441269	NA	606.615	HAY-SIL-Y21	6.8441	4.85837	4.07277	HAY_C_SIL_AMB_Y21	6	0.1613	-0.078	0.1493	0.02	0.1389	1.0046	0.1092	1.1419
HAY_C_SIL_RO_Y12_42	HAY	C	SIL	RO	Y12	8	3.05851	1.92489	0.859145	0.401984	0.293892	389.65	357.917	HAY-SIL-Y12	10.7914	6.30019	5.37217	HAY_C_SIL_RO_Y12	8	0.1416	0.1218	-0.7733	0.0925	0.1179	0.5345	0.1465	0.14
HAY_C_SIL_RO_Y21_32	HAY	C	SIL	RO	Y21	4	2.8996	2.71984	0.632656	0.492544	0.457056	NA	903.075	HAY-SIL-Y21	4.05587	3.10168	2.91697	HAY_C_SIL_RO_Y21	4	0.1941	-0.7111	0.1595	0.3537	0.1724	0.054	0.157	0.6701
HAY_D_HAY_AMB_Y12_55	HAY	D	HAY	AMB	Y12	6	3.76468	3.15141	0.582942	0.453847	0.415056	485.87	367.467	HAY-HAY-Y12	6.3094	4.02351	3.28967	HAY_D_HAY_AMB_Y12	6	0.2044	0.0781	-0.6514	1.4199	0.1594	0.6995	0.0885	1.7629
HAY_D_HAY_AMB_Y21_43	HAY	D	HAY	AMB	Y21	6	3.09395	2.53313	0.760938	0.393333	0.314842	NA	1252.12	HAY-HAY-Y21	6.81263	3.52427	2.7936	HAY_D_HAY_AMB_Y21	6	0.137	0.4179	0.1201	0.7465	0.1877	-0.4964	0.1965	-0.5773
HAY_D_HAY_RO_Y12_56	HAY	D	HAY	RO	Y12	7	3.03085	2.24177	0.792481	0.469287	0.405658	211.45	167.65	HAY-HAY-Y12	7.32984	3.91353	3.03775	HAY_D_HAY_RO_Y12	7	0.1968	0.1215	-1.3839	0.2851	0.1553	-0.1472	0.0967	1.54
HAY_D_HAY_RO_Y21_42	HAY	D	HAY	RO	Y21	5	1.33345	1.12706	0.668749	0.380185	0.371176	NA	1239.88	HAY-HAY-Y21	13.5469	7.25695	6.26739	HAY_D_HAY_RO_Y21	5	0.0126	1.929	0.1322	0.6462	0.023	1.0939	0.1078	1.2988
HAY_D_KNZ_AMB_Y12_57	HAY	D	KNZ	AMB	Y12	8	4.7039	3.7094	0.738862	0.438562	0.374359	689.83	512.9	HAY-KNZ-Y12	8.68688	5.85522	4.81626	HAY_D_KNZ_AMB_Y12	8	0.1796	0.0973	0.313	0.7796	0.1962	0.073	0.1169	0.9621
HAY_D_KNZ_AMB_Y21_40	HAY	D	KNZ	AMB	Y21	5	3.17579	2.57786	0.514226	0.447573	0.421437	NA	963.51	HAY-KNZ-Y21	5.25382	3.61892	2.96869	HAY_D_KNZ_AMB_Y21	5	0.1614	-0.0888	0.0922	1.4424	0.1666	0.022	0.1199	1.1832
HAY_D_KNZ_RO_Y12_58	HAY	D	KNZ	RO	Y12	8	4.0888	3.09873	0.804795	0.402451	0.34258	607.95	537.783	HAY-KNZ-Y12	10.9013	7.66261	6.32853	HAY_D_KNZ_RO_Y12	8	0.1365	0.11	1.0361	0.3573	0.1314	1.4864	0.1123	1.078
HAY_D_KNZ_RO_Y21_41	HAY	D	KNZ	RO	Y21	8	4.14906	3.25054	0.712036	0.423517	0.39479	NA	702.048	HAY-KNZ-Y21	12.9185	7.84782	6.34831	HAY_D_KNZ_RO_Y21	8	0.0759	2.5551	0.0815	1.4863	0.0925	2.531	0.092	1.3207
HAY_D_MIX_AMB_Y12_51_52	HAY	D	MIX	AMB	Y12	10	4.57024	3.41992	0.947933	0.437058	0.360553	211.1	180.033	HAY-MIX-Y12	13.4692	8.4419	6.75309	HAY_D_MIX_AMB_Y12	10	0.1557	0.0983	0.7466	0.5182	0.1062	2.4119	0.0468	2.6788
HAY_D_MIX_AMB_Y21_44	HAY	D	MIX	AMB	Y21	6	1.8848	1.4529	0.608028	0.38002	0.371941	NA	666.8	HAY-MIX-Y21	16.7126	7.80696	5.85609	HAY_D_MIX_AMB_Y21	6	0.0139	2.6559	0.0881	1.5073	0.0305	2.3187	0.167	0.0607
HAY_D_SIL_AMB_Y12_53	HAY	D	SIL	AMB	Y12	11	5.15009	3.69045	1.10664	0.586497	0.452969	799	730.7	HAY-SIL-Y12	12.6029	6.90628	5.03876	HAY_D_SIL_AMB_Y12	11	0.2192	0.1201	-0.8305	-0.4312	0.1536	1.3125	0.0753	1.7681
HAY_D_SIL_AMB_Y21_46	HAY	D	SIL	AMB	Y21	4	3.24189	3.03613	0.695898	0.553036	0.481077	NA	628.447	HAY-SIL-Y21	4.23	3.42571	3.1921	HAY_D_SIL_AMB_Y21	4	0.2313	-1.2791	0.2397	-1.0105	0.2069	-0.4969	0.2237	-0.2559
HAY_D_SIL_RO_Y12_54	HAY	D	SIL	RO	Y12	10	7.8638	6.87551	0.969646	0.590925	0.466886	879.9	705.667	HAY-SIL-Y12	10.2496	8.30221	7.37842	HAY_D_SIL_RO_Y12	10	0.2328	0.1117	-0.367	0.00626	0.1918	1.3813	0.0377	2.9034
HAY_D_SIL_RO_Y21_45	HAY	D	SIL	RO	Y21	3	1.84753	1.66921	0.575529	0.445923	0.424248	NA	518.86	HAY-SIL-Y21	4.02994	2.40939	2.29774	HAY_D_SIL_RO_Y21	3	0.1484	-1.1038	0.2684	-0.8883	0.134	-0.571	0.3023	-0.832
KNZ_A_HAY_AMB_Y12_67	KNZ	A	HAY	AMB	Y12	7	3.37475	2.49638	0.709547	0.399708	0.355186	788.9	754.467	KNZ-HAY-Y12	8.32897	4.7232	3.63471	MAN_A_HAY_AMB_Y12	7	0.1614	0.0901	-0.1508	1.1126	0.1372	0.7452	0.0827	1.8355
KNZ_A_HAY_RO_Y12_68	KNZ	A	HAY	RO	Y12	8	4.07796	3.22469	0.834006	0.424312	0.366405	900.7	836.6	KNZ-HAY-Y12	10.1351	6.12138	4.98074	MAN_A_HAY_RO_Y12	8	0.1662	0.1079	0.3247	0.4942	0.1465	1.1764	0.0987	1.3817
KNZ_A_KNZ_AMB_Y12_65	KNZ	A	KNZ	AMB	Y12	8	3.31838	2.22531	0.771254	0.395461	0.34314	260.5	248.267	KNZ-KNZ-Y12	12.1188	6.7909	5.32352	MAN_A_KNZ_AMB_Y12	8	0.1389	0.0957	0.1255	0.8486	0.1173	1.1509	0.1262	0.6976
KNZ_A_KNZ_RO_Y12_66	KNZ	A	KNZ	RO	Y12	7	2.64809	1.78417	0.709547	0.369271	0.326224	449.9	439.6	KNZ-KNZ-Y12	10.6038	6.54007	5.3176	MAN_A_KNZ_RO_Y12	7	0.1113	0.0901	0.1256	1.1126	0.091	1.1718	0.0827	1.8355
KNZ_A_MIX_Y12_63_64	KNZ	A	MIX	AMB	Y12	10	3.35586	2.51522	0.873597	0.36169	0.318378	409.4	349.733	KNZ-MIX-Y12	17.3464	9.78814	6.36221	MAN_A_MIX_Y12	10	0.0896	0.0864	1.5538	0.9699	0.0753	2.3383	0.0955	1.24
KNZ_A_SIL_AMB_Y12_61	KNZ	A	SIL	AMB	Y12	9	5.36377	4.19502	0.794167	0.468145	0.39644	1130.2	1068.07	KNZ-SIL-Y12	10.5049	7.10406	5.64702	MAN_A_SIL_AMB_Y12	9	0.1931	0.0917	0.137	0.887	0.18	0.8025	0.1186	0.7528
KNZ_A_SIL_RO_Y12_62	KNZ	A	SIL	RO	Y12	11	3.18856	2.0831	0.910285	0.369328	0.322629	750.85	723.083	KNZ-SIL-Y12	18.3105	9.16528	6.30744	MAN_A_SIL_RO_Y12	11	0.0974	0.0811	1.192	1.1479	0.0886	1.8666	0.1059	0.7839
KNZ_B_HAY_AMB_Y12_71	KNZ	B	HAY	AMB	Y12	9	5.99677	5.28898	0.791876	0.538727	0.468518	1045.83	1028.17	KNZ-HAY-Y12	9.74708	6.2938	5.53367	MAN_B_HAY_AMB_Y12	9	0.2276	0.0915	-0.5012	0.9164	0.1818	1.1544	0.1113	0.9418
KNZ_B_HAY_RO_Y12_72	KNZ	B	HAY	RO	Y12	12	5.93703	3.94169	0.983313	0.431663	0.352229	872.3	802.533	KNZ-HAY-Y12	15.1844	10.2048	8.01226	MAN_B_HAY_RO_Y12	12	0.1455	0.0883	1.5387	0.7812	0.1379	2.0331	0.098	0.9321
KNZ_B_KNZ_AMB_Y12_73	KNZ	B	KNZ	AMB	Y12	10	3.39927	2.38674	0.855586	0.363808	0.319213	434.07	410.767	KNZ-KNZ-Y12	16.6129	9.33505	6.66074	MAN_B_KNZ_AMB_Y12	10	0.0927	0.0897	1.543	0.8595	0.0825	2.2199	0.0888	1.4663
KNZ_B_KNZ_RO_Y12_74	KNZ	B	KNZ	RO	Y12	10	3.99475	2.9737	0.932033	0.387767	0.332255	677.55	663.95	KNZ-KNZ-Y12	15.7526	8.93105	6.57332	MAN_B_KNZ_RO_Y12	10	0.1141	0.1103	1.4377	0.1135	0.0953	2.2791	0.1042	1.0061
KNZ_B_MIX_AMB_Y12_77_78	KNZ	B	MIX	AMB	Y12	11	5.23841	3.81044	0.885488	0.424075	0.356539	545.27	519.367	KNZ-MIX-Y12	13.9533	8.64519	6.69986	MAN_B_MIX_AMB_Y12	11	0.1513	0.0859	1.1337	0.9387	0.1388	1.7889	0.0758	1.783
KNZ_B_SIL_AMB_Y12_75	KNZ	B	SIL	AMB	Y12	9	5.08593	3.88789	0.769385	0.409307	0.353953	577.8	545.8	KNZ-SIL-Y12	10.8733	6.57831	5.1949	MAN_B_SIL_AMB_Y12	9	0.152	0.0969	1.2201	0.6985	0.1607	1.2217	0.1161	0.803
KNZ_B_SIL_RO_Y12_76	KNZ	B	SIL	RO	Y12	13	4.44853	2.69882	1.02585	0.423368	0.35334	1812	1765.07	KNZ-SIL-Y12	16.8822	8.08203	5.39754	MAN_B_SIL_RO_Y12	13	0.1478	0.0779	0.5593	1.1667	0.1316	1.352	0.0713	1.8159
KNZ_C_HAY_AMB_Y12_87	KNZ	C	HAY	AMB	Y12	10	3.80391	2.77337	0.895755	0.362722	0.316547	591.5	485.267	KNZ-HAY-Y12	16.2341	9.98943	6.90334	MAN_C_HAY_AMB_Y12	10	0.0845	0.1027	1.998	0.396	0.0803	2.5009	0.0538	2.4207
KNZ_C_HAY_RO_Y12_88	KNZ	C	HAY	RO	Y12	12	3.68362	2.41761	1.00084	0.347074	0.308116	775.55	743.45	KNZ-HAY-Y12	20.4675	10.2144	6.81721	MAN_C_HAY_RO_Y12	12	0.0681	0.0992	2.511	0.2929	0.0813	2.4568	0.1107	0.4666
KNZ_C_KNZ_AMB_Y12_85	KNZ	C	KNZ	AMB	Y12	12	4.65347	2.78542	0.792845	0.401844	0.342643	339.03	316.9	KNZ-KNZ-Y12	15.8148	8.88373	6.85251	MAN_C_KNZ_AMB_Y12	12	0.1313	0.0626	1.2548	1.8583	0.1382	1.2973	0.1094	0.622
KNZ_C_KNZ_RO_Y12_86	KNZ	C	KNZ	RO	Y12	14	6.02033	4.44642	1.04773	0.483331	0.397283	290.4	264.3	KNZ-KNZ-Y12	17.5715	8.56684	6.09962	MAN_C_KNZ_RO_Y12	14	0.1942	0.0739	0.2207	1.3418	0.1829	0.8267	0.1057	0.349
KNZ_C_MIX_AMB_Y12_83_84	KNZ	C	MIX	AMB	Y12	12	5.05996	3.43667	1.00178	0.434576	0.35925	530.77	480.4	KNZ-MIX-Y12	15.6006	9.27503	7.13933	MAN_C_MIX_AMB_Y12	12	0.156	0.0916	0.8051	0.6347	0.1411	1.5674	0.0815	1.5121
KNZ_C_SIL_AMB_Y12_81	KNZ	C	SIL	AMB	Y12	11	3.56183	2.5988	0.813691	0.357827	0.315902	480.6	469.867	KNZ-SIL-Y12	18.9492	11.1063	6.8702	MAN_C_SIL_AMB_Y12	11	0.0842	0.0634	1.7771	1.7506	0.0733	2.4565	0.0501	2.574
KNZ_C_SIL_RO_Y12_82	KNZ	C	SIL	RO	Y12	13	4.5125	3.07405	1.01234	0.404772	0.339594	1254.35	1198.92	KNZ-SIL-Y12	19.8879	10.8539	7.43611	MAN_C_SIL_RO_Y12	13	0.1283	0.0832	1.2516	0.9525	0.1115	2.0605	0.1074	0.4246
KNZ_D_HAY_AMB_Y12_95	KNZ	D	HAY	AMB	Y12	11	4.99549	3.21552	0.932088	0.455374	0.380537	876.87	844.7	KNZ-HAY-Y12	13.5323	7.28103	5.06884	MAN_D_HAY_AMB_Y12	11	0.1802	0.0893	-0.0243	0.8044	0.1836	0.0732	0.126	0.1842
KNZ_D_HAY_RO_Y12_96	KNZ	D	HAY	RO	Y12	8	2.87444	1.94357	0.79018	0.415487	0.35823	1073.15	1003.95	KNZ-HAY-Y12	10.4612	5.38043	3.87999	MAN_D_HAY_RO_Y12	8	0.1552	0.1212	-0.9537	0.0887	0.1441	-0.495	0.1321	0.5782
KNZ_D_KNZ_AMB_Y12_97	KNZ	D	KNZ	AMB	Y12	12	5.10311	3.82916	1.03073	0.455288	0.378755	449.33	341.133	KNZ-KNZ-Y12	16.3733	8.29669	5.68707	MAN_D_KNZ_AMB_Y12	12	0.1784	0.0882	0.3539	0.7959	0.1631	1.0977	0.1229	0.082
KNZ_D_KNZ_RO_Y12_98	KNZ	D	KNZ	RO	Y12	13	5.45593	4.09399	0.99546	0.446166	0.380266	758.4	749.667	KNZ-KNZ-Y12	16.3454	7.21274	4.89464	MAN_D_KNZ_RO_Y12	13	0.1789	0.0828	0.5144	0.9553	0.2057	-0.037	0.1073	0.4601
KNZ_D_MIX_AMB_Y12_91_92	KNZ	D	MIX	AMB	Y12	12	5.18926	3.82593	0.958402	0.442223	0.374155	396.73	381.8	KNZ-MIX-Y12	15.7154	7.71826	5.60899	MAN_D_MIX_AMB_Y12	12	0.1724	0.087	0.538	0.8155	0.1622	1.143	0.1031	0.7104
KNZ_D_SIL_AMB_Y12_93	KNZ	D	SIL	AMB	Y12	12	5.77559	4.24252	0.862082	0.486731	0.403722	898.6	869.933	KNZ-SIL-Y12	14.9966	8.13882	6.06345	MAN_D_SIL_AMB_Y12	12	0.1992	0.0675	-0.0222	1.6754	0.1831	0.7448	0.1433	-0.6371
KNZ_D_SIL_RO_Y12_94	KNZ	D	SIL	RO	Y12	9	2.46661	1.60841	0.856954	0.377124	0.326687	1045.5	1012.2	KNZ-SIL-Y12	13.8487	7.07435	5.82193	MAN_D_SIL_RO_Y12	9	0.1078	0.0863	-0.472	1.0515	0.0855	0.8803	0.0827	1.6867
MAN_A_HAY_AMB_Y21_52	KNZ	A	HAY	AMB	Y21	8	4.9418	3.74529	0.85976	0.493461	0.431828	NA	387.288	KNZ-HAY-Y21	9.80244	6.98808	5.91236	MAN_A_HAY_AMB_Y21	8	0.1405	1.394	0.1052	0.8061	0.1519	1.428	0.0828	1.5293
MAN_A_HAY_RO_Y21_53	KNZ	A	HAY	RO	Y21	5	2.98331	2.54582	0.73433	0.489775	0.44044	NA	408.4	KNZ-HAY-Y21	5.4893	3.32928	2.74929	MAN_A_HAY_RO_Y21	5	0.1999	-0.9758	0.1179	0.9814	0.1809	-0.2343	0.0874	1.6996
MAN_A_KNZ_AMB_Y21_51	KNZ	A	KNZ	AMB	Y21	7	3.11293	2.14046	0.843596	0.469304	0.418402	NA	460.238	KNZ-KNZ-Y21	9.08705	5.47396	4.33643	MAN_A_KNZ_AMB_Y21	7	0.1253	0.2825	0.1075	0.8955	0.0856	2.0645	0.00756	3.3023
MAN_A_KNZ_RO_Y21_50	KNZ	A	KNZ	RO	Y21	3	1.22206	1.09371	0.642312	0.392235	0.377236	NA	533.992	KNZ-KNZ-Y21	6.93082	5.88457	5.54145	MAN_A_KNZ_RO_Y21	3	0.0332	-1.4263	0.3237	-1.7527	0.0244	-0.0556	0.1251	1.3231
MAN_A_MIX_AMB_Y21_47	KNZ	A	MIX	AMB	Y21	9	2.7638	1.7533	0.820402	0.462724	0.417499	NA	259.072	KNZ-MIX-Y21	13.0244	6.40331	5.07576	MAN_A_MIX_AMB_Y21	9	0.1197	-0.4349	0.0698	1.8039	0.0904	1.2426	0.0699	1.7773
MAN_A_SIL_AMB_Y21_48	KNZ	A	SIL	AMB	Y21	4	3.21425	2.67688	0.570607	0.466419	0.429576	NA	589.803	KNZ-SIL-Y21	4.72151	4.2035	3.8766	MAN_A_SIL_AMB_Y21	4	0.1323	0.7019	0.1315	0.8874	0.0806	2.4183	0.078	1.9194
MAN_A_SIL_RO_Y21_49	KNZ	A	SIL	RO	Y21	4	2.11184	1.70025	0.572793	0.479263	0.443997	NA	352.38	KNZ-SIL-Y21	4.71418	3.08699	2.80106	MAN_A_SIL_RO_Y21	4	0.1654	-1.6724	0.0698	2.0204	0.1063	0.2611	0.00698	3.0437
MAN_B_HAY_AMB_Y21_60	KNZ	B	HAY	AMB	Y21	5	3.49158	2.95063	0.593562	0.443261	0.409141	NA	380.7	KNZ-HAY-Y21	6.39752	4.44657	3.74382	MAN_B_HAY_AMB_Y21	5	0.0865	2.0358	0.1169	0.9872	0.1145	1.6437	0.1429	0.7172
MAN_B_HAY_RO_Y21_59	KNZ	B	HAY	RO	Y21	4	2.36418	2.16936	0.731108	0.4981	0.448263	NA	313.325	KNZ-HAY-Y21	4.2706	2.43399	2.20471	MAN_B_HAY_RO_Y21	4	0.2025	-1.3351	0.2555	-1.3165	0.1469	0.0727	0.1776	0.4131
MAN_B_KNZ_AMB_Y21_57	KNZ	B	KNZ	AMB	Y21	4	1.90498	1.62929	0.572361	0.444289	0.418438	NA	346.702	KNZ-KNZ-Y21	5.06445	2.66315	2.46279	MAN_B_KNZ_AMB_Y21	4	0.14	-1.1418	0.0908	1.7016	0.1074	0.012	0.1584	0.6997
MAN_B_KNZ_RO_Y21_56	KNZ	B	KNZ	RO	Y21	5	2.45032	1.95822	0.658336	0.457926	0.424937	NA	348.692	KNZ-KNZ-Y21	7.43235	3.69354	3.1433	MAN_B_KNZ_RO_Y21	5	0.1326	-0.2648	0.1027	1.2723	0.0932	1.1719	0.1243	1.0183
MAN_B_MIX_AMB_Y21_58	KNZ	B	MIX	AMB	Y21	7	2.21381	1.70818	0.828626	0.485507	0.438729	NA	415.337	KNZ-MIX-Y21	9.44741	3.51428	2.8504	MAN_B_MIX_AMB_Y21	7	0.156	-1.4933	0.1086	0.8721	0.1094	0.1783	0.0728	1.8608
MAN_B_SIL_AMB_Y21_55	KNZ	B	SIL	AMB	Y21	5	2.6364	2.17527	0.587083	0.423994	0.397549	NA	1022.35	KNZ-SIL-Y21	8.08607	5.49431	4.8337	MAN_B_SIL_AMB_Y21	5	0.0761	1.4365	0.0331	2.733	0.0569	2.2667	0.1295	1
MAN_B_SIL_RO_Y21_54	KNZ	B	SIL	RO	Y21	3	1.19764	1.08035	0.550725	0.385077	0.374254	NA	388.3	KNZ-SIL-Y21	8.99513	7.015	6.37658	MAN_B_SIL_RO_Y21	3	0.0272	-1.1981	0.2256	-0.335	0.0212	-0.0817	0.2199	0.1373
MAN_C_HAY_AMB_Y21_66	KNZ	C	HAY	AMB	Y21	7	3.78763	2.81282	0.691214	0.428544	0.396623	NA	489.048	KNZ-HAY-Y21	9.94137	6.31185	4.5129	MAN_C_HAY_AMB_Y21	7	0.0778	2.3671	0.0935	1.2501	0.1147	1.6629	0.1196	0.8156
MAN_C_HAY_RO_Y21_65	KNZ	C	HAY	RO	Y21	6	2.96033	2.42353	0.609655	0.404131	0.38427	NA	324.575	KNZ-HAY-Y21	10.602	6.04444	4.8272	MAN_C_HAY_RO_Y21	6	0.0415	2.5659	0.0647	1.9847	0.0688	2.2562	0.1091	1.1531
MAN_C_KNZ_AMB_Y21_64	KNZ	C	KNZ	AMB	Y21	4	1.88879	1.48963	0.694178	0.464804	0.428187	NA	528.725	KNZ-KNZ-Y21	4.85905	3.67999	3.45126	MAN_C_KNZ_AMB_Y21	4	0.1383	-2.0374	0.2055	-0.4614	0.1045	-0.493	0.1776	0.4281
MAN_C_KNZ_RO_Y21_63	KNZ	C	KNZ	RO	Y21	6	2.21811	1.62772	0.791288	0.472987	0.425555	NA	574.875	KNZ-KNZ-Y21	7.81821	4.13941	3.48447	MAN_C_KNZ_RO_Y21	6	0.1377	-1.4172	0.1164	0.7933	0.1068	0.0243	0.0826	1.7175
MAN_C_MIX_AMB_Y21_67	KNZ	C	MIX	AMB	Y21	8	2.09751	1.46966	0.857946	0.443539	0.402469	NA	450.755	KNZ-MIX-Y21	13.8406	6.25944	5.20657	MAN_C_MIX_AMB_Y21	8	0.098	-0.8705	0.1075	0.7223	0.0732	0.7961	0.0563	2.1237
MAN_C_SIL_AMB_Y21_61	KNZ	C	SIL	AMB	Y21	5	3.28398	2.54776	0.70955	0.512995	0.457369	NA	721.39	KNZ-SIL-Y21	6.15083	4.48836	3.71659	MAN_C_SIL_AMB_Y21	5	0.1785	-0.6029	0.1464	0.3858	0.1239	1.2027	0.0679	1.9494
MAN_C_SIL_RO_Y21_62	KNZ	C	SIL	RO	Y21	4	1.90819	1.48428	0.681755	0.431053	0.400172	NA	408.965	KNZ-SIL-Y21	6.97322	4.64759	4.06638	MAN_C_SIL_RO_Y21	4	0.0812	0.0889	0.1698	0.2207	0.052	1.5927	0.0255	2.7034
MAN_D_HAY_AMB_Y21_68	KNZ	D	HAY	AMB	Y21	8	4.29754	3.5968	0.702015	0.525329	0.479338	NA	431.325	KNZ-HAY-Y21	8.88639	4.77368	3.90149	MAN_D_HAY_AMB_Y21	8	0.2124	-0.6314	0.068	1.8701	0.176	0.5825	0.1387	0.1399
MAN_D_HAY_RO_Y21_69	KNZ	D	HAY	RO	Y21	4	1.51463	1.23201	0.624879	0.415723	0.389607	NA	630.22	KNZ-HAY-Y21	6.87083	5.18428	4.83517	MAN_D_HAY_RO_Y21	4	0.0715	-1.6305	0.1952	-0.3413	0.0526	-0.00407	0.128	1.0727
MAN_D_KNZ_AMB_Y21_70	KNZ	D	KNZ	AMB	Y21	5	2.25537	1.62674	0.762401	0.480525	0.426373	NA	447.58	KNZ-KNZ-Y21	6.15424	4.78915	4.42319	MAN_D_KNZ_AMB_Y21	5	0.1455	-1.9078	0.2138	-1.0732	0.1155	-0.3063	0.1354	0.7932
MAN_D_KNZ_RO_Y21_71	KNZ	D	KNZ	RO	Y21	4	2.42515	2.00477	0.728131	0.532504	0.473144	NA	593.175	KNZ-KNZ-Y21	5.39166	3.37673	3.03701	MAN_D_KNZ_RO_Y21	4	0.206	-1.9789	0.2661	-1.5553	0.1547	-0.3698	0.3288	-1.7916
MAN_D_MIX_AMB_Y21_72	KNZ	D	MIX	AMB	Y21	7	2.04118	1.46483	0.885372	0.446483	0.408201	NA	566.85	KNZ-MIX-Y21	11.7086	5.14523	4.49339	MAN_D_MIX_AMB_Y21	7	0.1061	-1.2014	0.1264	0.404	0.0704	0.8828	0.0319	2.7288
MAN_D_SIL_AMB_Y21_73	KNZ	D	SIL	AMB	Y21	6	3.01908	2.61356	0.732785	0.402731	0.384625	NA	357.137	KNZ-SIL-Y21	18.5709	11.495	5.60969	MAN_D_SIL_AMB_Y21	6	0.0363	2.7581	0.1021	1.1312	0.0174	3.5744	0.0526	2.3259
MAN_D_SIL_RO_Y21_74	KNZ	D	SIL	RO	Y21	3	1.51166	1.24761	0.59988	0.422352	0.394258	NA	296.045	KNZ-SIL-Y21	4.57811	4.46012	4.37089	MAN_D_SIL_RO_Y21	3	0.0765	-1.6461	0.2629	-0.8828	0.0552	0.0114	0.099	1.6848
SIL_A_HAY_AMB_Y12_107	SIL	A	HAY	AMB	Y12	18	9.1854	7.06254	1.32465	0.60001	0.475412	760.63	523.933	SIL-HAY-Y12	20.5827	10.0285	7.71096	SIL_A_HAY_AMB_Y12	18	0.2249	0.0933	-0.0617	0.0106	0.243	-0.3794	0.0668	1.6116
SIL_A_HAY_AMB_Y21_81	SIL	A	HAY	AMB	Y21	7	4.90629	4.17519	0.788681	0.514736	0.389578	NA	152.243	SIL-HAY-Y21	9.0264	6.81455	5.93007	SIL_A_HAY_RO_Y21	6	0.113	0.2778	0.1331	0.416	0.0689	1.9547	0.0539	2.2419
SIL_A_HAY_RO_Y12_108	SIL	A	HAY	RO	Y12	17	10.1768	8.17632	1.32765	0.6259	0.494615	963.3	354.433	SIL-HAY-Y12	19.5063	11.4487	8.90914	SIL_A_HAY_RO_Y12	17	0.2279	0.1003	0.0436	-0.2919	0.2217	0.6453	0.0487	2.4963
SIL_A_HAY_RO_Y21_80	SIL	A	HAY	RO	Y21	6	2.63478	1.89003	0.75088	0.367046	0.286819	NA	45.615	SIL-HAY-Y21	8.72085	4.59939	3.6048	SIL_A_HAY_AMB_Y21	7	0.1907	0.1112	0.1101	0.8054	0.1451	1.7796	0.0918	1.393
SIL_A_KNZ_AMB_Y12_106	SIL	A	KNZ	AMB	Y12	20	14.1082	11.6221	1.59997	0.898877	0.621654	801.4	544.7	SIL-KNZ-Y12	22.4093	15.3871	12.406	SIL_A_KNZ_AMB_Y12	20	0.2497	0.1102	-0.6056	-1.2891	0.225	1.1214	0.0717	1.1793
SIL_A_KNZ_AMB_Y21_79	SIL	A	KNZ	AMB	Y21	5	2.68122	2.16935	0.633798	0.464317	0.426092	NA	1248.04	SIL-KNZ-Y21	6.12647	3.24976	2.76707	SIL_A_KNZ_AMB_Y21	5	0.1713	-0.8045	0.0981	1.3459	0.1314	0.4757	0.044	2.377
SIL_A_KNZ_RO_Y12_105	SIL	A	KNZ	RO	Y12	18	10.5417	8.5738	1.50854	0.750192	0.55012	1333.05	1184.72	SIL-KNZ-Y12	19.6981	11.6644	9.23054	SIL_A_KNZ_RO_Y12	18	0.2385	0.1137	-0.3679	-1.2449	0.2088	1.2092	0.0453	2.7838
SIL_A_KNZ_RO_Y21_78	SIL	A	KNZ	RO	Y21	7	4.4629	3.9018	0.802116	0.53102	0.459926	NA	748.215	SIL-KNZ-Y21	8.87898	5.70808	4.62876	SIL_A_KNZ_RO_Y21	7	0.2052	-0.377	0.0993	1.1043	0.1567	1.2544	0.0515	2.3171
SIL_A_MIX_AMB_Y12_103_104	SIL	A	MIX	AMB	Y12	22	12.5989	9.705	1.71221	0.871463	0.586015	1899.37	1608.2	SIL-MIX-Y12	24.3597	13.7097	10.5107	SIL_A_MIX_AMB_Y12	22	0.2332	0.0983	-0.0286	-0.726	0.2194	1.0185	0.0598	1.7792
SIL_A_MIX_AMB_Y21_77	SIL	A	MIX	AMB	Y21	10	5.16337	3.74922	0.967507	0.516702	0.441874	NA	1161.24	SIL-MIX-Y21	14.1828	8.11206	5.78143	SIL_A_MIX_AMB_Y21	10	0.1886	-0.0602	0.1064	0.4301	0.1452	1.6265	0.0513	2.3404
SIL_A_SIL_AMB_Y12_102	SIL	A	SIL	AMB	Y12	22	11.3714	7.81523	1.73015	0.683226	0.498594	1704	1399.9	SIL-SIL-Y12	25.4821	13.3778	9.74891	SIL_A_SIL_AMB_Y12	22	0.2421	0.1053	-0.6852	-1.2811	0.2016	1.4401	0.0863	0.0712
SIL_A_SIL_AMB_Y21_76	SIL	A	SIL	AMB	Y21	6	1.83064	1.3748	0.601671	0.414533	0.392831	NA	1702.36	SIL-SIL-Y21	3.44409	3.20521	3.0533	SIL_A1_SIL_AMB_Y21	6	0.0906	-1.0927	0.0815	1.5983	0.0766	-0.0243	0.1784	-0.2413
SIL_A_SIL_RO_Y12_101	SIL	A	SIL	RO	Y12	16	6.30245	4.11359	1.217	0.539804	0.431456	1024.1	671.2	SIL-SIL-Y12	18.9678	8.43446	6.24712	SIL_A_SIL_RO_Y12	16	0.2157	0.0906	-0.6615	0.3998	0.1799	0.8529	0.0577	2.1724
SIL_A_SIL_RO_Y21_75	SIL	A	SIL	RO	Y21	3	1.92451	1.57282	0.464463	0.424145	0.405381	NA	1450.6	SIL-SIL-Y21	13.2826	6.2293	4.82498	SIL_A_SIL_RO_Y21	3	0.1245	-1.0145	0.1239	1.3122	0.0989	0.1035	0.0992	1.6591
SIL_B_HAY_AMB_Y12_109	SIL	B	HAY	AMB	Y12	27	13.9196	10.2118	2.09085	0.848073	0.610286	883.995	292.1	SIL-HAY-Y12	29.2521	15.1263	11.1525	SIL_B_HAY_AMB_Y12	27	0.2562	0.1119	-1.0514	-2.5217	0.2205	1.1506	0.0691	0.715
SIL_B_HAY_AMB_Y21_83	SIL	B	HAY	AMB	Y21	6	4.28772	3.6313	0.788949	0.52488	0.440288	NA	753.048	SIL-HAY-Y21	6.97699	4.9218	4.02588	SIL_B_HAY_AMB_Y21	6	0.254	-1.3191	0.1377	-0.4092	0.1884	1.1117	0.0758	1.6016
SIL_B_HAY_RO_Y12_110	SIL	B	HAY	RO	Y12	20	9.68119	6.73158	1.52614	0.648937	0.496059	963.3	354.433	SIL-HAY-Y12	20.2525	10.2655	7.34954	SIL_B_HAY_RO_Y12	20	0.2437	0.1059	-0.9105	-0.9617	0.2184	0.5252	0.0798	0.7367
SIL_B_HAY_RO_Y21_82	SIL	B	HAY	RO	Y21	9	6.28724	5.2677	0.974993	0.635894	0.509198	NA	664.778	SIL-HAY-Y21	11.0909	7.5107	5.9225	SIL_B_HAY_RO_Y21	9	0.2095	-0.5947	0.1112	0.9277	0.1504	1.3044	0.0205	2.9386
SIL_B_KNZ_AMB_Y12_112	SIL	B	KNZ	AMB	Y12	18	10.2323	7.93154	1.63278	0.65618	0.477222	989.17	608.333	SIL-KNZ-Y12	20.748	11.8846	8.8031	SIL_B_KNZ_AMB_Y12	18	0.2247	0.1232	0.1167	-1.8368	0.2143	0.9015	0.0608	1.9854
SIL_B_KNZ_AMB_Y21_85	SIL	B	KNZ	AMB	Y21	7	5.47747	4.87189	0.689975	0.507666	0.41439	NA	59.13	SIL-KNZ-Y21	7.02787	5.59808	5.03682	SIL_B_KNZ_AMB_Y21	7	0.2059	-0.0677	0.1153	0.6822	0.2224	-0.054	0.1182	0.8344
SIL_B_KNZ_RO_Y12_111	SIL	B	KNZ	RO	Y12	19	11.9119	10.0652	1.49871	0.85652	0.627742	734.35	636.917	SIL-KNZ-Y12	21.5496	13.0543	10.5845	SIL_B_KNZ_RO_Y12	19	0.2549	0.1038	-1.0006	-0.759	0.2211	1.0549	0.084	0.603
SIL_B_KNZ_RO_Y21_84	SIL	B	KNZ	RO	Y21	7	4.5819	3.76286	0.77735	0.441319	0.331113	NA	25.78	SIL-KNZ-Y21	7.97096	5.41421	4.3695	SIL_B_KNZ_RO_Y21	7	0.165	0.618	0.1444	-0.0702	0.218	-0.3759	0.1049	1.0957
SIL_B_MIX_AMB_Y12_115_116	SIL	B	MIX	AMB	Y12	24	12.3337	8.83385	1.81892	0.739271	0.518119	685.98	516.133	SIL-MIX-Y12	27.0463	14.9801	11.2659	SIL_B_MIX_AMB_Y12	24	0.2452	0.0984	-0.6499	-0.955	0.2164	1.0143	0.0688	1.003
SIL_B_MIX_AMB_Y21_88	SIL	B	MIX	AMB	Y21	6	4.05081	3.5543	0.688199	0.497457	0.440152	NA	1395	SIL-MIX-Y21	7.04479	4.9748	4.09917	SIL_B_MIX_AMB_Y21	6	0.1989	-0.3681	0.0926	1.3593	0.1681	0.7815	0.0926	1.5005
SIL_B_SIL_AMB_Y12_114	SIL	B	SIL	AMB	Y12	23	8.24297	5.93846	1.91532	0.879236	0.6693	1987.4	1886.83	SIL-SIL-Y12	26.0319	8.91206	6.27195	SIL_B_SIL_AMB_Y12	23	0.2648	0.1182	-1.7696	-2.3633	0.1958	1.0855	0.076	0.6636
SIL_B_SIL_AMB_Y21_87	SIL	B	SIL	AMB	Y21	6	4.3035	3.66606	0.674232	0.493999	0.44243	NA	2091.78	SIL-SIL-Y21	6.62777	5.41474	4.97885	SIL_B_SIL_AMB_Y21	6	0.1827	0.0706	0.0678	1.9387	0.1377	1.709	0.0457	2.4761
SIL_B_SIL_RO_Y12_113	SIL	B	SIL	RO	Y12	22	13.0981	10.0442	1.8436	0.897164	0.637952	567.05	231.15	SIL-SIL-Y12	24.0804	14.4736	10.9803	SIL_B_SIL_RO_Y12	22	0.2654	0.1172	-1.5022	-2.1077	0.2334	0.5159	0.0732	0.8827
SIL_B_SIL_RO_Y21_86	SIL	B	SIL	RO	Y21	10	6.0191	4.35574	0.911358	0.582576	0.464692	NA	1342.14	SIL-SIL-Y21	10.8594	6.85236	5.41133	SIL_B_SIL_RO_Y21	10	0.2316	-1.0414	0.0755	1.6002	0.2302	-0.4545	0.1586	-0.926
SIL_C_HAY_AMB_Y12_124	SIL	C	HAY	AMB	Y12	20	13.1985	10.7066	1.6706	0.840056	0.571601	751.77	613.333	SIL-HAY-Y12	20.3927	14.1552	11.8301	SIL_C_HAY_AMB_Y12	20	0.2599	0.109	-1.1855	-1.2542	0.2146	1.4307	0.074	1.0752
SIL_C_HAY_AMB_Y21_93	SIL	C	HAY	AMB	Y21	9	5.29149	4.68364	0.898595	0.536734	0.451135	NA	998.3	SIL-HAY-Y21	10.5939	5.75877	4.8821	SIL_C_HAY_AMB_Y21	9	0.216	-0.3898	0.0864	1.3027	0.2056	0.3498	0.0982	1.0671
SIL_C_HAY_RO_Y12_123	SIL	C	HAY	RO	Y12	20	13.7933	10.4206	1.56339	0.775554	0.536356	1147.15	833.683	SIL-HAY-Y12	22.4905	15.5686	12.2343	SIL_C_HAY_RO_Y12	20	0.2456	0.1047	-0.5363	-0.9565	0.2324	0.5775	0.0962	-0.1706
SIL_C_HAY_RO_Y21_94	SIL	C	HAY	RO	Y21	11	4.45445	2.75562	1.03372	0.523455	0.388679	NA	794.372	SIL-HAY-Y21	14.3981	7.69762	5.6493	SIL_C_HAY_RO_Y21	11	0.1836	-0.6301	0.1008	0.5785	0.1735	0.1144	0.0526	2.2365
SIL_C_KNZ_AMB_Y12_122	SIL	C	KNZ	AMB	Y12	23	12.909	9.26818	1.53131	0.697227	0.503416	1417.8	1087.5	SIL-KNZ-Y12	26.0164	14.2667	9.915	SIL_C_KNZ_AMB_Y12	23	0.2343	0.087	-0.1067	0.1177	0.2254	0.7291	0.0761	0.6474
SIL_C_KNZ_AMB_Y21_92	SIL	C	KNZ	AMB	Y21	3	1.69355	1.4306	0.338808	0.193255	0.149636	NA	577.503	SIL-KNZ-Y21	5.58687	3.60782	3.05398	SIL_C_KNZ_AMB_Y21	6	0.0379	1.3033	0.1175	0.7312	0.0608	-0.0504	0.1368	0.6409
SIL_C_KNZ_RO_Y12_121	SIL	C	KNZ	RO	Y12	19	11.4048	8.62286	1.3925	0.618565	0.467667	924.9	674.2	SIL-KNZ-Y12	22.0221	13.3504	10.2065	SIL_C_KNZ_RO_Y12	19	0.2276	0.0955	0.108	-0.1789	0.2131	1.1108	0.0793	0.8594
SIL_C_KNZ_RO_Y21_92	SIL	C	KNZ	RO	Y21	6	1.70628	1.2747	0.467943	0.162443	0.115681	NA	373.5	SIL-KNZ-Y21	11.9744	7.23384	6.69079	SIL_C_KNZ_RO_Y21	3	0.0627	0.5221	0.1843	0.3383	0.0391	1.5609	0.1819	0.5813
SIL_C_MIX_AMB_Y12_119_120	SIL	C	MIX	AMB	Y12	21	9.67166	7.05152	1.55731	0.617262	0.477662	1217.32	852.933	SIL-MIX-Y12	24.1457	11.4491	7.93574	SIL_C_MIX_AMB_Y12	21	0.233	0.1	-0.3605	-0.694	0.2022	1.0719	0.0604	1.7282
SIL_C_MIX_AMB_Y21_91	SIL	C	MIX	AMB	Y21	6	3.36832	2.52567	0.686865	0.442938	0.339653	NA	1708.56	SIL-MIX-Y21	6.40171	4.26176	3.76036	SIL_C_MIX_AMB_Y21	6	0.1698	-0.4123	0.1211	0.7059	0.1862	-0.5238	0.0995	1.3508
SIL_C_SIL_AMB_Y12_118	SIL	C	SIL	AMB	Y12	15	7.36233	4.79259	1.3024	0.616728	0.47083	1490.2	1204.43	SIL-SIL-Y12	16.3661	8.97477	6.9516	SIL_C_SIL_AMB_Y12	15	0.2285	0.113	-0.8457	-0.6507	0.2079	0.247	0.0672	1.7345
SIL_C_SIL_AMB_Y21_90	SIL	C	SIL	AMB	Y21	7	2.73866	1.86909	0.777426	0.455633	0.412786	NA	1838.19	SIL-SIL-Y21	10.1471	5.72742	4.37242	SIL_C_SIL_AMB_Y21	7	0.1339	-0.5148	0.1023	0.9782	0.1082	0.7258	0.0619	2.1063
SIL_C_SIL_RO_Y12_117	SIL	C	SIL	RO	Y12	16	8.08666	5.37625	1.32119	0.628252	0.472948	1067.45	474.483	SIL-SIL-Y12	17.0691	9.79921	7.09199	SIL_C_SIL_RO_Y12	16	0.231	0.1057	-0.7212	-0.4557	0.2019	0.65	0.0438	2.8066
SIL_C_SIL_RO_Y21_89	SIL	C	SIL	RO	Y21	3	1.47463	1.26816	0.558529	0.406963	0.388861	NA	614.503	SIL-SIL-Y21	5.51234	3.5745	3.28772	SIL_C_SIL_RO_Y21	3	0.076	-1.0141	0.2376	-0.4789	0.0603	-0.0501	0.2199	0.1518
SIL_D_HAY_AMB_Y12_129	SIL	D	HAY	AMB	Y12	17	9.79526	7.69601	1.45297	0.807631	0.614246	795.6	585.8	SIL-HAY-Y12	18.6148	11.1052	8.49674	SIL_D_HAY_AMB_Y12	17	0.2403	0.1018	-0.5754	-0.3067	0.2289	0.2719	0.0788	1.0769
SIL_D_HAY_AMB_Y21_98	SIL	D	HAY	AMB	Y21	6	3.16269	2.44534	0.537881	0.284262	0.224715	NA	1037.97	SIL-HAY-Y21	6.4574	3.83543	3.14165	SIL_D_HAY_AMB_Y21	6	0.1089	1.0239	0.119	0.7727	0.1691	-0.1325	0.104	1.2763
SIL_D_HAY_RO_Y12_130	SIL	D	HAY	RO	Y12	12	7.81541	6.30084	1.04608	0.573224	0.401145	522.85	201.85	SIL-HAY-Y12	12.0577	7.98322	6.51188	SIL_D_HAY_RO_Y12	12	0.1883	0.1048	1.0646	0.104	0.2085	0.6898	0.0995	0.8205
SIL_D_HAY_RO_Y21_99	SIL	D	HAY	RO	Y21	6	1.642	1.25268	0.789175	0.222775	0.134438	NA	540.385	SIL-HAY-Y21	11.0729	6.79659	6.25683	SIL_D_HAY_RO_Y21	6	0.0516	0.0249	0.1684	-0.42	0.0718	-1.2702	0.2056	-0.7476
SIL_D_KNZ_AMB_Y12_132	SIL	D	KNZ	AMB	Y12	16	8.94404	6.1216	1.53043	0.661005	0.472066	1343	1120.83	SIL-KNZ-Y12	20.5794	12.5143	9.73005	SIL_D_KNZ_AMB_Y12	16	0.2336	0.1344	-0.6018	-2.1844	0.1922	1.3278	0.1073	-0.0305
SIL_D_KNZ_AMB_Y21_101	SIL	D	KNZ	AMB	Y21	6	3.36063	2.77732	0.809643	0.486472	0.435716	NA	781.73	SIL-KNZ-Y21	8.29776	4.84519	3.96062	SIL_D_KNZ_AMB_Y21	6	0.1614	0.0404	0.1287	0.493	0.1145	1.6458	0.1432	0.5045
SIL_D_KNZ_RO_Y12_131	SIL	D	KNZ	RO	Y12	15	6.97935	5.14783	1.20746	0.524605	0.424452	937.2	635.567	SIL-KNZ-Y12	17.4368	8.73771	5.9553	SIL_D_KNZ_RO_Y12	15	0.212	0.1096	-0.0857	-0.5467	0.1859	1.0508	0.0661	1.8421
SIL_D_KNZ_RO_Y21_100	SIL	D	KNZ	RO	Y21	10	4.58943	2.97419	1.04923	0.560052	0.461556	NA	1175.65	SIL-KNZ-Y21	12.7726	6.94901	5.03065	SIL_D_KNZ_RO_Y21	10	0.2054	-1.0639	0.1052	0.538	0.1643	0.6449	0.0694	1.8208
SIL_D_MIX_AMB_Y12_125_126	SIL	D	MIX	AMB	Y12	20	9.18646	6.07388	1.5276	0.654997	0.500217	1200.2	765.833	SIL-MIX-Y12	21.1554	10.5522	7.25363	SIL_D_MIX_AMB_Y12	20	0.2317	0.0989	-0.5313	-0.4628	0.2085	0.6506	0.052	2.3956
SIL_D_MIX_AMB_Y21_95	SIL	D	MIX	AMB	Y21	10	3.42381	2.79128	0.845871	0.454818	0.418679	NA	1246.06	SIL-MIX-Y21	15.9892	5.12631	3.62671	SIL_D_MIX_AMB_Y21	10	0.1528	0.246	0.0694	1.7495	0.1239	1.3092	0.0814	1.3554
SIL_D_SIL_AMB_Y12_127	SIL	D	SIL	AMB	Y12	11	4.27417	2.99415	0.852234	0.430996	0.379622	1346.77	1171.53	SIL-SIL-Y12	13.4934	5.83492	4.17159	SIL_D_SIL_AMB_Y12	11	0.1883	0.0778	-0.4369	1.2619	0.1812	0.0103	0.0972	1.0642
SIL_D_SIL_AMB_Y21_96	SIL	D	SIL	AMB	Y21	6	3.31649	2.44377	0.764686	0.481405	0.427829	NA	2011.17	SIL-SIL-Y21	6.78301	4.32703	3.8479	SIL_D_SIL_AMB_Y21	6	0.1878	-1.0513	0.133	0.4041	0.1718	-0.199	0.0995	1.4062
SIL_D_SIL_RO_Y12_128	SIL	D	SIL	RO	Y12	11	4.16385	2.52014	0.903889	0.417603	0.351857	2782.8	2582.17	SIL-SIL-Y12	13.9845	7.5694	5.65131	SIL_D_SIL_RO_Y12	11	0.1491	0.0907	0.2607	0.7682	0.1477	0.6054	0.0945	1.1886
SIL_D_SIL_RO_Y21_97	SIL	D	SIL	RO	Y21	7	2.66931	1.84716	0.624413	0.411438	0.388476	NA	935.855	SIL-SIL-Y21	12.8815	7.13542	5.66706	SIL_D_SIL_RO_Y21	7	0.0769	1.3146	0.0861	1.4828	0.068	2.142	0.1125	0.8954
