# Supplementary material for: Ecotypic Identity and Manipulated Rainfall Modulate Diversity‐Productivity Relationships Across a Precipitation Gradient
Source: Ecol Evol. 2026 Apr 9;16(4):e73464. doi: 10.1002/ece3.73464 (PMC13065499; doi:10.1002/ece3.73464)
Supplement: Supplementary file 3 — Appendix S7: R scripts used for data processing and statistical analysis. [file ECE3-16-e73464-s003.R]

### Ecotypic Identity and Manipulated Rainfall Modulate Diversity-Productivity Relationships Across a Precipitation Gradient 
### Ren et al. 2025 

library(dplyr)
library(quantreg)
library(ggplot2)
library(MuMIn)
library(glmmTMB)
library(car)
library(emmeans)
library(buildmer)
library(ggpubr)
library(gbm3)

# Loading data 
# As noted in the README sheet of Appendix S6.xlsx, the associated datasheet should be converted to a file titled ‘Appendix S6.csv’ to ensure readability 
xgrass <- read.csv("Appendix S6.csv" , header = T, row.names = 1)
xgrass[, c("T0","prod_no_litter","pnti","fnti")] <- lapply(xgrass[, c("T0","prod_no_litter","pnti","fnti")], as.numeric)
xgrass[, c("site", "block", "source", "treat", "year")] <- lapply(xgrass[, c("site", "block", "source", "treat", "year")], factor)
xgrass <- xgrass |>
  mutate(prod2 = (log(prod_no_litter))^2,
         prod_no_litter = log(prod_no_litter),
         pnti = -pnti, # converting to phylo-sesMNTD
         fnti = -fnti, # converting to functional-sesMNTD
)
xgras <- xgrass[,c("site", "block", "source", "treat", "year", "T0","prod_no_litter","pnti","fnti","prod2")] 

########################################### 
########################################### modeling on richness
########################################### 

# Following Lisner, Aleš, et al. "The species richness–productivity relationship varies among regions and productivity 
# estimates, but not with spatial resolution." Oikos 130.10 (2021): 1704-1714.

# step 1: OLS linear regression with productivity estimates as a second order polynomial to assess whether the relationship was quadratic, i.e. humped-back associations
model_ols <- lm(T0 ~ prod_no_litter + prod2, data = xgras)
model_ols.linear <- lm(T0 ~ prod_no_litter, data = xgras)
model_ols3.polynomial <- lm(T0 ~ prod2, data = xgras)

# step 2: 95% quadratic quantile regression
q95_model1 <- rq(T0 ~ poly(prod_no_litter, 2, raw = T), tau = 0.95, data = xgras) 
q95_model2 <- rq(T0 ~ prod_no_litter, tau = 0.95, data = xgras) 
q95_model3 <- rq(T0 ~ prod2, tau = 0.95, data = xgras) 
# robust standard errors # result showing linear term significant; quadratic term insignificant 

# step 3: use the most parsimonious and easily interpretable approach, i.e. general linear models
glmm_model <- suppressWarnings(glmmTMB(T0 ~ prod_no_litter + prod2 + (1|year/block), data = xgras, family = genpois(link = "log"),
                                      control = glmmTMBControl(optArgs=list(method="BFGS"))))
glmm_model.linear <- suppressWarnings(glmmTMB(T0 ~ prod_no_litter + (1|year/block), data = xgras, family = genpois(link = "log"),
                                       control = glmmTMBControl(optArgs=list(method="BFGS"))))
glmm_model.poly  <- suppressWarnings(glmmTMB(T0 ~ prod2 + (1|year/block), data = xgras, family = genpois(link = "log"),
                                                  control = glmmTMBControl(optArgs=list(method="BFGS"))))
library(performance) 
AIC(model_ols, q95_model1,q95_model2,q95_model3, model_ols.linear, glmm_model.poly,
                        glmm_model, glmm_model.linear) 
# Candidate models were evaluated using Akaike’s Information Criterion (AIC). The linear model (glmm_model) was selected 
# as the best-supported model. 

# 3.1 site effect
xgras.amb <- droplevels(filter(xgras, treat == "AMB")) # use plots existing across all sites
glm_model <- buildglmmTMB(T0 ~ prod_no_litter * site + (1 |year/block), data = xgras.amb, 
                          family = genpois(link = "log"))
summary(glm_model) 
glm_model.s <- suppressWarnings(glmmTMB(T0 ~ site + (1 |year), data = xgras.amb, family = genpois(link = "log"), control = glmmTMBControl(optArgs=list(method="BFGS"))))
Anova(glm_model.s, type = 2) # site effect only
# Response: T0
#       Chisq Df Pr(>Chisq)    
# site 175.8  3  < 2.2e-16 ***     

# 3.2 graphing site effect 
unique(xgras.amb$site) 
site.richness <- ggplot(xgras.amb, aes(x = exp(prod_no_litter), y = T0, shape = site, color = site, linetype = site)) +
  geom_point(alpha = 0.5, size = 3) +
  #geom_smooth(method = "glm", se = F, linewidth = 1.5, formula = y ~ x) +  
  scale_shape_manual(values = c("COL" = 1, "HAY" = 0, "KNZ" = 2, "SIL" = 5), name = "Site", 
                     labels = c("Driest site\nColby", "Dry site\nHays", "Mesic site\nManhattan", "Wettest site\nCarbondale")) +
  scale_linetype_manual(values = c("COL" = "solid", "HAY" = "dashed", "KNZ" = "dotted", "SIL" = "twodash"), name = "Site",
                        labels = c("Driest site\nColby", "Dry site\nHays", "Mesic site\nManhattan", "Wettest site\nCarbondale")) +
  scale_colour_manual(values = c("COL" = "#D73027", "HAY" = "gold3", "KNZ" = "darkgreen", "SIL" = "#4575B4"), name = "Site",
                                labels = c("Driest site\nColby", "Dry site\nHays", "Mesic site\nManhattan", "Wettest site\nCarbondale")) +
  labs(x = expression("Live biomass (" * g~m^{-2} * ")"), y = expression("Number of species (" * m^{-2} * ")")) + 
  scale_y_continuous(breaks = seq(0, 30, by = 5)) +
  theme_classic(base_size = 15) + theme(legend.position = "bottom", legend.key.size = unit(2.5, "cm"), 
                                        legend.box.margin = margin(t = -15, r = 0, b = 0, l = 0),  # pull legend upward
                                        axis.text.x = element_text(size = 14),
                                        axis.text.y = element_text(size = 14),
                                        axis.title=element_text(size=13)) 

# 3.3 ecotype & treatment effect 
xgras.col <- droplevels(filter(xgras, site == "COL"))
xgras.hay <- droplevels(filter(xgras, site == "HAY"))
xgras.knz <- droplevels(filter(xgras, site == "KNZ"))
xgras.sil <- droplevels(filter(xgras, site == "SIL"))
# Driest site
glm.col <- buildglmmTMB(T0 ~ prod_no_litter * source + (1 |year/block), data = xgras.col, family = genpois(link = "log")) 
summary(glm.col) 
glm.col.s <- suppressWarnings(glmmTMB(T0 ~  prod_no_litter * source + (1 | year), 
                                      data = xgras.col, family = genpois(link = "log"),
                                      control = glmmTMBControl(optimizer=optim, optArgs=list(method="BFGS"))))
Anova(glm.col.s, type = "III")  # considering interaction effect
#Response: T0
#Chisq Df Pr(>Chisq)    
#(Intercept)           23.6123  1  1.178e-06 ***
#  prod_no_litter         3.8008  1    0.05123 .  
#  source                 9.9451  3    0.01904 *  
#  prod_no_litter:source 10.6078  3    0.01405 * 

# Post hoc on how live biomass differ among source to T0
emtr.col.s <- emtrends(glm.col.s, ~ source, var = "prod_no_litter", type = "response")
summary(emtr.col.s)
pairs(emtr.col.s, adjust = "bonferroni")  # compares slopes across sources  
# contrast  estimate    SE  df z.ratio p.value
# HAY - KNZ   0.0611 0.219 Inf   0.280  1.0000
# HAY - MIX  -0.4448 0.158 Inf  -2.822  0.0287 Significant: HAY has a more negative slope than MIX
# HAY - SIL  -0.2515 0.123 Inf  -2.048  0.2431
# KNZ - MIX  -0.5059 0.227 Inf  -2.229  0.1548
# KNZ - SIL  -0.3126 0.201 Inf  -1.552  0.7239
# MIX - SIL   0.1933 0.140 Inf   1.383  1.0000

# Dry site 
glm.hay <- buildglmmTMB(T0 ~ prod_no_litter * (source + treat) + (1 |year/block), data = xgras.hay, family = genpois(link = "log"))
summary(glm.hay)
glm.hay.s <- suppressWarnings(glmmTMB(T0 ~ source + (1 | year) + (1 | year:block), 
                                      data = xgras.hay, family = genpois(link = "log"),
                                      control = glmmTMBControl(optimizer=optim, optArgs=list(method="BFGS"))))
Anova(glm.hay.s, type = "III") # source effect only  Chisq Df Pr(>Chisq)   10.059  3    0.01807 * 

# Mesic site 
glm.knz <- buildglmmTMB(T0 ~ prod_no_litter * (source + treat) + (1 |year/block), data = xgras.knz, family = genpois(link = "log"))
summary(glm.knz)
glm.knz.s <- suppressWarnings(glmmTMB(T0 ~ prod_no_litter * source + (1 | year) + (1 | year:block), 
                                      data = xgras.knz, family = genpois(link = "log"),
                                      control = glmmTMBControl(optimizer=optim, optArgs=list(method="BFGS"))))
Anova(glm.knz.s, type = "III")  
# Response: T0
#                         Chisq.   Df Pr(>Chisq)    
# (Intercept)             13.6285  1  0.0002228 ***
#  prod_no_litter         2.6192   1  0.1055758    
#  source                 14.0903  3  0.0027847 ** 
#  prod_no_litter:source  13.4369  3  0.0037811 ** 

# Post hoc on how live biomass differ among source to T0
emtr.knz.s <- emtrends(glm.knz.s, ~ source, var = "prod_no_litter", type = "response")
summary(emtr.knz.s)
pairs(emtr.knz.s, adjust = "bonferroni")  # compares slopes across sources  
# contrast  estimate    SE  df z.ratio p.value
# HAY - KNZ   -0.171 0.196 Inf  -0.875  1.0000
# HAY - MIX    0.140 0.301 Inf   0.466  1.0000
# HAY - SIL   -0.508 0.160 Inf  -3.180  0.0088 Significant: HAY has a more negative slope than SIL
# KNZ - MIX    0.312 0.307 Inf   1.016  1.0000
# KNZ - SIL   -0.336 0.169 Inf  -1.990  0.2798
# MIX - SIL   -0.648 0.292 Inf  -2.222  0.1576

# Wettest site
glm.sil <- buildglmmTMB(T0 ~ prod_no_litter * (source + treat) + (1 |year/block), data = xgras.sil, family = genpois(link = "log"))
summary(glm.sil)
glm.sil.s <- suppressWarnings(glmmTMB(T0 ~  source + (1 | year) + (1 | year:block), 
                                      data = xgras.sil, family = genpois(link = "log"),
                                      control = glmmTMBControl(optimizer=optim, optArgs=list(method="BFGS"))))
Anova(glm.sil.s, type = "II") # source effect only Chisq Df Pr(>Chisq) 9.6415  3    0.02187 *

# 3.4 graphing live biomass effect interacted with source (color) & treatment (shape) 
unique(xgras.col$treat)
unique(xgras.col$source)
unique(xgras.col$year)
xseq.col <- with(glm.col.s$frame,
                 seq(min(prod_no_litter, na.rm = T),
                     max(prod_no_litter, na.rm = T),
                     length.out = 50))
emm_df_col <- emmip(glm.col.s, source ~ prod_no_litter, at = list(prod_no_litter = xseq.col), type = "response", CIs = T, plotit = F)
p1 <- ggplot(xgras.col, aes(x = exp(prod_no_litter), y = T0, color = source, linetype = source)) +
  geom_point(alpha = 0.7, size = 3, aes(shape = treat)) +
  geom_line(data = subset(
    transform(emm_df_col, biomass = exp(prod_no_litter)), source == "HAY" &
      biomass >= min(exp(xgras.col$prod_no_litter[xgras.col$source == "HAY"]), na.rm = TRUE) &
      biomass <= max(exp(xgras.col$prod_no_litter[xgras.col$source == "HAY"]), na.rm = TRUE) ),
    aes(x = exp(prod_no_litter), y = yvar, color = source), linewidth = 1.5) + 
  geom_line(data = subset(
    transform(emm_df_col, biomass = exp(prod_no_litter)), source == "MIX" &
      biomass >= min(exp(xgras.col$prod_no_litter[xgras.col$source == "MIX"]), na.rm = TRUE) &
      biomass <= max(exp(xgras.col$prod_no_litter[xgras.col$source == "MIX"]), na.rm = TRUE) ),
    aes(x = exp(prod_no_litter), y = yvar, color = source), linewidth = 1.5) + 
  scale_linetype_manual(values = c("HAY" = "twodash", "KNZ" = "blank", "SIL" = "blank", "MIX" = "solid"),
                        labels = c("DRY\necotype", "MESIC\necotype", "WET\necotype", "MIX\necotypes"),
                        name = "Seed source", breaks = c("HAY", "KNZ", "SIL", "MIX")) +
  scale_colour_manual(values = c("HAY" = "#D73027", "KNZ" = "gold3", "SIL" = "darkgreen", "MIX" = "#4575B4"),
                      labels = c("DRY\necotype", "MESIC\necotype", "WET\necotype", "MIX\necotypes"),
                      name = "Seed source", breaks = c("HAY", "KNZ", "SIL", "MIX")) +
  scale_shape_manual(values = c("AMB" = 1), name = "Manipulated rainfall \ntreatment", 
                     labels = c("Ambient")) +
  labs(x = expression("Live biomass (" * g~m^{-2} * ")"), y = expression("Number of species (" * m^{-2} * ")")) + 
  coord_cartesian(xlim = c(0, 590), ylim = c(0, 12), expand = F) +
  theme_classic(base_size = 14) + theme(legend.position = "right", legend.key.size = unit(1.5, "cm"),
                                       # legend.box.margin = margin(t = -15, r = 0, b = 0, l = 0),  # pull legend upward
                                        axis.text.x = element_text(size = 14),
                                        axis.text.y = element_text(size = 14)) 

q1 <- ggplot(xgras.hay, aes(x = exp(prod_no_litter), y = T0, shape = treat, color = source, linetype = source)) +
  geom_point(alpha = 0.7, size = 3) +
  #geom_smooth(aes(group = source), method = "glm", se = F, size = 1.5, formula = y ~ x) +  
  scale_shape_manual(values = c("AMB" = 1, "RO" = 0), name = "Manipulated rainfall \ntreatment", 
                     labels = c("Ambient", "Rainout"), breaks = c("AMB", "RO")) +
  scale_linetype_manual(values = c("HAY" = "twodash", "KNZ" = "dashed", "SIL" = "dotted", "MIX" = "solid"),
                        labels = c("DRY\necotype", "MESIC\necotype", "WET\necotype", "MIX\necotypes"),
                        name = "Seed source", breaks = c("HAY", "KNZ", "SIL", "MIX")) +
  scale_colour_manual(values = c("HAY" = "#D73027", "KNZ" = "gold3", "SIL" = "darkgreen", "MIX" = "#4575B4"),
                      labels = c("DRY\necotype", "MESIC\necotype", "WET\necotype", "MIX\necotypes"),
                      name = "Seed source", breaks = c("HAY", "KNZ", "SIL", "MIX")) +
  labs(x = expression("Live biomass (" * g~m^{-2} * ")"), y = expression("Number of species (" * m^{-2} * ")")) + 
  coord_cartesian(xlim = c(0, 1700), ylim = c(0, 12), expand = F) +
  theme_classic(base_size = 14) + theme(legend.position = "right", legend.key.size = unit(1.5, "cm"),
                                        # legend.box.margin = margin(t = -15, r = 0, b = 0, l = 0),  # pull legend upward
                                        axis.text.x = element_text(size = 14),
                                        axis.text.y = element_text(size = 14))

xseq.knz <- with(glm.knz.s$frame,
             seq(min(prod_no_litter, na.rm = T),
                 max(prod_no_litter, na.rm = T),
                 length.out = 50))
emm_df_knz <- emmip(glm.knz.s, source ~ prod_no_litter, at = list(prod_no_litter = xseq.knz), type = "response", CIs = T, plotit = F)
r1 <- ggplot(xgras.knz, aes(x = exp(prod_no_litter), y = T0, color = source, linetype = source)) +
  geom_point(data = xgras.knz, alpha = 0.7, size = 3, aes(shape = treat)) + 
  geom_line(data = subset(
    transform(emm_df_knz, biomass = exp(prod_no_litter)), source == "HAY" &
      biomass >= min(exp(xgras.knz$prod_no_litter[xgras.knz$source == "HAY"]), na.rm = TRUE) &
      biomass <= max(exp(xgras.knz$prod_no_litter[xgras.knz$source == "HAY"]), na.rm = TRUE) ),
    aes(x = exp(prod_no_litter), y = yvar, color = source), linewidth = 1.5) + 
  geom_line(data = subset(
    transform(emm_df_knz, biomass = exp(prod_no_litter)), source == "SIL" &
      biomass >= min(exp(xgras.knz$prod_no_litter[xgras.knz$source == "SIL"]), na.rm = TRUE) &
      biomass <= max(exp(xgras.knz$prod_no_litter[xgras.knz$source == "SIL"]), na.rm = TRUE) ),
    aes(x = exp(prod_no_litter), y = yvar, color = source), linewidth = 1.5) + 
  scale_linetype_manual(values = c("HAY" = "twodash", "KNZ" = "blank", "SIL" = "dotted", "MIX" = "blank"),
                        labels = c("DRY\necotype", "MESIC\necotype", "WET\necotype", "MIX\necotypes"),
                        name = "Seed source", breaks = c("HAY", "KNZ", "SIL", "MIX")) +
  scale_colour_manual(values = c("HAY" = "#D73027", "KNZ" = "gold3", "SIL" = "darkgreen", "MIX" = "#4575B4"),
                      labels = c("DRY\necotype", "MESIC\necotype", "WET\necotype", "MIX\necotypes"),
                      name = "Seed source", breaks = c("HAY", "KNZ", "SIL", "MIX")) +
  scale_shape_manual(values = c("AMB" = 1, "RO" = 0), name = "Manipulated rainfall \ntreatment", 
                     labels = c("Ambient", "Rainout"), breaks = c("AMB", "RO")) +
  labs(x = expression("Live biomass (" * g~m^{-2} * ")"), y = expression("Number of species (" * m^{-2} * ")")) + 
  coord_cartesian(xlim = c(0, 1800), ylim = c(0, 15), expand = F) +
  theme_classic(base_size = 14) + theme(legend.position = "right", legend.key.size = unit(1.5, "cm"),
                                        # legend.box.margin = margin(t = -15, r = 0, b = 0, l = 0),  # pull legend upward
                                        axis.text.x = element_text(size = 14),
                                        axis.text.y = element_text(size = 14))

s1 <- ggplot(xgras.sil, aes(x = exp(prod_no_litter), y = T0, shape = treat, color = source, linetype = source)) +
  geom_point(alpha = 0.7, size = 3) +
  #geom_smooth(aes(group = source), method = "glm", se = F, size = 1.5, formula = y ~ x) +  
  scale_shape_manual(values = c("AMB" = 1, "RO" = 0), name = "Manipulated rainfall \ntreatment", 
                     labels = c("Ambient", "Rainout"), breaks = c("AMB", "RO")) +
  scale_linetype_manual(values = c("HAY" = "twodash", "KNZ" = "dashed", "SIL" = "dotted", "MIX" = "solid"),
                        labels = c("DRY\necotype", "MESIC\necotype", "WET\necotype", "MIX\necotypes"),
                        name = "Seed source", breaks = c("HAY", "KNZ", "SIL", "MIX")) +
  scale_colour_manual(values = c("HAY" = "#D73027", "KNZ" = "gold3", "SIL" = "darkgreen", "MIX" = "#4575B4"),
                      labels = c("DRY\necotype", "MESIC\necotype", "WET\necotype", "MIX\necotypes"),
                      name = "Seed source", breaks = c("HAY", "KNZ", "SIL", "MIX")) +
  labs(x = expression("Live biomass (" * g~m^{-2} * ")"), y = expression("Number of species (" * m^{-2} * ")")) + 
  coord_cartesian(xlim = c(0, 2700), ylim = c(0, 29), expand = F) +
  theme_classic(base_size = 14) + theme(legend.position = "right", legend.key.size = unit(1.5, "cm"),
                                        # legend.box.margin = margin(t = -15, r = 0, b = 0, l = 0),  # pull legend upward
                                        axis.text.x = element_text(size = 14),
                                        axis.text.y = element_text(size = 14)) +
  guides(color = guide_legend(direction = "horizontal", label.position = "right")) 

ggarrange(p1, q1, r1, s1, 
  labels = c(" A", " B", " C", ' D'), ncol = 2, nrow = 2, align = 'hv',
  common.legend = T, legend = "right", legend.grob = get_legend(r1))
 
########################################## machine learning to test the relative contribution of 
# 4 productivity estimates (manipulated rainfall, and seed source) in explaining plant species richness across
# Loading data 
xgrass <- read.csv("Appendix S6.csv" , header = T, row.names = 1)
xgrass[, c(6,12,13)] <- lapply(xgrass[, c(6,12,13)], as.numeric)
xgrass[, c(1:5)] <- lapply(xgrass[, c(1:5)], factor)
xgrass <- xgrass |>
  mutate(prod_sq = prod_no_litter^2) 
xgras <- xgrass[,c(1:6,13,28)] 
xgras.col <- droplevels(filter(xgras, site == "COL"))
xgras.hay <- droplevels(filter(xgras, site == "HAY"))
xgras.knz <- droplevels(filter(xgras, site == "KNZ"))
xgras.sil <- droplevels(filter(xgras, site == "SIL"))

# 4.1 As many diversity estimates were considered, we quantified their ability to predict 
# species richness by generalized boosted regression trees (BRT)
# Each site need to tuning its own BRT
# Colby
set.seed(105)
ml.col <- gbm(
  T0 ~ log(prod_no_litter) + factor(source),
  distribution = "poisson",
  data = xgras.col,
  bag.fraction = 0.8,
  interaction.depth = 3,
  shrinkage = 0.01,
  n.trees = 1500,
  cv.folds = 10,
  verbose = F) 
best.iter.col <- gbm.perf(ml.col, method = "cv")
cat("Optimal number of trees:", best.iter.col, "\n") 
pred_cv.col <- predict(ml.col, xgras.col, n.trees = best.iter.col)
rmse.col <- sqrt(mean((xgras.col$T0 - pred_cv.col)^2)) 
rmse.col # RMSE = 5.12  
ml.col.s <- gbm(
  T0 ~ log(prod_no_litter) + factor(source),
  distribution = "poisson",
  data = xgras.col,
  bag.fraction = 0.8,
  interaction.depth = 3,
  shrinkage = 0.01,
  n.trees = best.iter.col,
  cv.folds = 3,
  verbose = F) 
# Visualizing
summary(
  ml.col.s, 
  cBars = 2, 
  method = permutation_relative_influence)


# Hays
ml.hay <- gbm(
  T0 ~ log(prod_no_litter) + factor(source) + factor(treat),
  distribution = "poisson",
  data = xgras.hay,
  bag.fraction = 0.8,
  interaction.depth = 3,
  shrinkage = 0.01,
  n.trees = 3000,
  cv.folds = 5,
  verbose = F) 
best.iter.hay <- gbm.perf(ml.hay, method = "cv")
cat("Optimal number of trees:", best.iter.hay, "\n") 
pred_cv.hay <- predict(ml.hay, xgras.hay, n.trees = best.iter.hay)
rmse.hay <- sqrt(mean((xgras.hay$T0 - pred_cv.hay)^2)) 
rmse.hay # RMSE = 4.92
ml.hay.s <- gbm(
  T0 ~ log(prod_no_litter) + factor(source) + factor(treat),
  distribution = "poisson",
  data = xgras.col,
  bag.fraction = 0.8,
  interaction.depth = 3,
  shrinkage = 0.01,
  n.trees = best.iter.hay,
  cv.folds = 5,
  verbose = F) 
# Visualizing
summary(
  ml.hay.s, 
  cBars = 3, 
  method = permutation_relative_influence)


# Manhattan
ml.knz <- gbm(
  T0 ~ log(prod_no_litter) + factor(source) + factor(treat),
  distribution = "poisson",
  data = xgras.knz,
  bag.fraction = 0.8,
  interaction.depth = 3,
  shrinkage = 0.01,
  n.trees = 3000,
  cv.folds = 5,
  verbose = F) 
best.iter.knz <- gbm.perf(ml.knz, method = "cv")
cat("Optimal number of trees:", best.iter.knz, "\n") 
pred_cv.knz <- predict(ml.knz, xgras.knz, n.trees = best.iter.knz)
rmse.knz <- sqrt(mean((xgras.knz$T0 - pred_cv.knz)^2)) 
rmse.knz # = 6.62
ml.knz.s <- gbm(
  T0 ~ log(prod_no_litter) + factor(source) + factor(treat),
  distribution = "poisson",
  data = xgras.knz,
  bag.fraction = 0.8,
  interaction.depth = 3,
  shrinkage = 0.01,
  n.trees = best.iter.knz,
  cv.folds = 5,
  verbose = F) 
# Visualizing
summary(
  ml.knz.s, 
  cBars = 3, 
  method = permutation_relative_influence)


# Carbondale
ml.sil <- gbm(
  T0 ~ log(prod_no_litter) + factor(source) + factor(treat),
  distribution = "poisson",
  data = xgras.sil,
  bag.fraction = 0.8,
  interaction.depth = 3,
  shrinkage = 0.01,
  n.trees = 3000,
  cv.folds = 5,
  verbose = F) 
best.iter.sil <- gbm.perf(ml.sil, method = "cv")
cat("Optimal number of trees:", best.iter.sil, "\n") 
pred_cv.sil <- predict(ml.sil, xgras.sil, n.trees = best.iter.sil)
rmse.sil <- sqrt(mean((xgras.sil$T0 - pred_cv.sil)^2)) 
rmse.sil # = 12.17 
ml.sil.s <- gbm(
  T0 ~ log(prod_no_litter) + factor(source) + factor(treat),
  distribution = "poisson",
  data = xgras.sil,
  bag.fraction = 0.8,
  interaction.depth = 3,
  shrinkage = 0.01,
  n.trees = best.iter.sil,
  cv.folds = 5,
  verbose = F) 
# Visualizing
summary(
  ml.sil.s, 
  cBars = 3, 
  method = permutation_relative_influence)


# 4.2 graphing relative influence of productivity estimates on species richness 
contri <- data.frame(
  Productivity = rep(c("Live biomass", "Seed source", "Manipulated rainfall"), each = 4),
  Influence = c(94.141941, 88.31987, 63.212434, 55.824974, 
                5.858059, 11.68013, 26.966473, 36.250658, 
               0.00000, 0.00000, 9.821092, 7.924368), 
  Site = rep(c("Driest site Colby", "Dry site Hays", "Mesic site Manhattan", "Wettest site Carbondale"), times = 12))
contri$Productivity <- factor(contri$Productivity, 
                                 levels = rev(c("Live biomass", "Seed source", "Manipulated rainfall")))
rela.t <- ggplot(contri, aes(x = Influence, y = Productivity, fill = Site)) + 
  geom_col(position = position_dodge(width = 0.7), width = 0.6, alpha = 0.9, color = "black") + 
  geom_text(aes(label = round(Influence, 1)), 
            position = position_dodge(width = 0.7), 
            hjust = -0.3, size = 4) +
 scale_fill_manual(values = c("Driest site Colby" = "#f0f0f0", "Dry site Hays" = "#bdbdbd", 
                             "Mesic site Manhattan" = "#636363", "Wettest site Carbondale" = "#252525"),
                   labels = c("Driest site \nColby", "Dry site \nHays", "Mesic site \nManhattan", "Wettest site \nCarbondale")) +
  labs(x = "Relative influence (%)", y = "Productivity estimates") + 
  scale_y_discrete(expand = expansion(mult = c(0.2, 0.01))) + 
  theme_classic(base_size = 14) + 
  theme(axis.text.y = element_text(size = 10.5, angle = 0, hjust = 1, vjust = 1.8),legend.position.inside = c(0.78, 0.29),
        axis.title.y = element_text(margin = margin(r = -14)), legend.key.size = unit(1.1, "cm"),
        legend.background = element_rect(fill = alpha("white", 0.6), color = "black"),
        legend.box.background = element_rect(color = "black"), axis.ticks.y=element_blank(),
        legend.key = element_rect(fill = NA), legend.title = element_text(hjust = 0.5)) +
  coord_cartesian(xlim = c(0, 110)) + # Adjust to your maximum influence 
  guides(fill = guide_legend(nrow = 4))

########################################### 
########################################### modeling on phylogenetic diversity
########################################### 
# Loading data 
xgrass <- read.csv("Appendix S6.csv" , header = T, row.names = 1)
xgrass[, c("T0","prod_no_litter","pnti","fnti")] <- lapply(xgrass[, c("T0","prod_no_litter","pnti","fnti")], as.numeric)
xgrass[, c("site", "block", "source", "treat", "year")] <- lapply(xgrass[, c("site", "block", "source", "treat", "year")], factor)
xgrass <- xgrass |>
  mutate(prod2 = (log(prod_no_litter))^2,
         prod_no_litter = log(prod_no_litter),
         pnti = -pnti, # converting to phylo-sesMNTD
         fnti = -fnti, # converting to functional-sesMNTD
  )
xgras <- xgrass[,c("site", "block", "source", "treat", "year", "T0","prod_no_litter","pnti","fnti","prod2")] 

# Following Lisner, Aleš, et al. "The species richness–productivity relationship varies among regions and productivity 
# estimates, but not with spatial resolution." Oikos 130.10 (2021): 1704-1714.

# step 1: OLS linear regression with productivity estimates as a second order polynomial to assess whether the relationship was quadratic, i.e. humped-back associations
pmodel_ols <- lm(pnti ~ prod_no_litter + prod2, data = xgras)
pmodel_ols.linear <- lm(pnti ~ prod_no_litter, data = xgras)
pmodel_ols3.polynomial <- lm(pnti ~ prod2, data = xgras)

# step 2: 95% quadratic quantile regression
pq95_model1 <- rq(pnti ~ poly(prod_no_litter, 2, raw = T), tau = 0.95, data = xgras) 
pq95_model2 <- rq(pnti ~ prod_no_litter, tau = 0.95, data = xgras) 
pq95_model3 <- rq(pnti ~ prod2, tau = 0.95, data = xgras) 


# step 3: use the most parsimonious and easily interpretable approach, i.e. general linear models
#         To account for outliers or heavy tails, use the family = student() from glmmTMB 
pglmm_model <- suppressWarnings(glmmTMB(pnti ~ poly(prod_no_litter, 2, raw = T) + (1|year/block), data = xgras, family = gaussian(), 
                                              control = glmmTMBControl(optArgs=list(method="BFGS"))))
pglmm_model.linear <- suppressWarnings(glmmTMB(pnti ~ prod_no_litter + (1|year/block), data = xgras, family = gaussian(), 
                                              control = glmmTMBControl(optArgs=list(method="BFGS"))))
pglmm_model.polynomial <- suppressWarnings(glmmTMB(pnti ~ prod2 + (1|year/block), data = xgras, family = gaussian(), 
                                              control = glmmTMBControl(optArgs=list(method="BFGS"))))
AIC(pmodel_ols, pmodel_ols.linear, pmodel_ols3.polynomial, pq95_model1, pq95_model2, pq95_model3,
    pglmm_model, pglmm_model.linear, pglmm_model.polynomial) 
# Candidate models were evaluated using Akaike’s Information Criterion (AIC). The linear model (pglmm_model.linear) was selected 
# as the best-supported model, as the slight AIC advantage of the nonlinear model (ΔAIC < 2) did not indicate substantively better performance.


# 3.1 site effect only 
xgras.amb <- droplevels(filter(xgras, treat == "AMB")) # use plots existing across all sites
pglm_mod <- buildglmmTMB(pnti ~ prod_no_litter * site + (1 |year/block), data = xgras.amb, family = gaussian())
summary(pglm_mod) 
pglm_model <- suppressWarnings(glmmTMB(pnti ~ site + (1 |year/block), data = xgras.amb, family = gaussian(),
                                      control = glmmTMBControl(optArgs=list(method="BFGS"))))
Anova(pglm_model, type = "II") # site effect only Chisq Df Pr(>Chisq) 27.315  3  5.058e-06 ***

# 3.2 graphing site effect 
unique(xgras.amb$site) 
site.phylo <- ggplot(xgras.amb, aes(x = exp(prod_no_litter), y = pnti, shape = site, color = site, linetype = site)) +
  geom_point(alpha = 0.5, size = 3) +
  #geom_smooth(method = "glm", se = F, linewidth = 1.5, formula = y ~ x) +  
  scale_shape_manual(values = c("COL" = 1, "HAY" = 0, "KNZ" = 2, "SIL" = 5), name = "Site", 
                     labels = c("Driest site\nColby", "Dry site\nHays", "Mesic site\nManhattan", "Wettest site\nCarbondale")) +
  scale_linetype_manual(values = c("COL" = "solid", "HAY" = "dashed", "KNZ" = "dotted", "SIL" = "twodash"), name = "Site",
                        labels = c("Driest site\nColby", "Dry site\nHays", "Mesic site\nManhattan", "Wettest site\nCarbondale")) +
  scale_colour_manual(values = c("COL" = "#D73027", "HAY" = "gold3", "KNZ" = "darkgreen", "SIL" = "#4575B4"), name = "Site",
                      labels = c("Driest site\nColby", "Dry site\nHays", "Mesic site\nManhattan", "Wettest site\nCarbondale")) +
  labs(x = expression("Live biomass (" * g~m^{-2} * ")"), y = expression("Phylogenetic diversity (" * phantom()[italic("p-ses")] * "MNTD" * ")"))   + 
  scale_y_continuous(breaks = seq(-3,3, by = 1)) +
  theme_classic(base_size = 15) + theme(legend.position = "bottom", legend.key.size = unit(2.5, "cm"), 
                                        legend.box.margin = margin(t = -15, r = 0, b = 0, l = 0),  # pull legend upward
                                        axis.text.x = element_text(size = 14),
                                        axis.text.y = element_text(size = 14),
                                        axis.title=element_text(size=13)) 

# 3.3 ecotype & treatment effect 
xgras.col <- droplevels(filter(xgras, site == "COL"))
xgras.hay <- droplevels(filter(xgras, site == "HAY", !is.na(pnti))) # remove NA value(s)
xgras.knz <- droplevels(filter(xgras, site == "KNZ"))
xgras.sil <- droplevels(filter(xgras, site == "SIL"))
# Driest site
pglm.col <- buildglmmTMB(pnti ~ prod_no_litter * source + (1 |year/block), data = xgras.col, family = gaussian())
summary(pglm.col) 
pglm.col.s <- suppressWarnings(glmmTMB(pnti ~  source + (1 | year), data = xgras.col, family = gaussian(),
                                      control = glmmTMBControl(optimizer=optim, optArgs=list(method="BFGS"))))
Anova(pglm.col.s, type = "II") # source effect only Chisq Df Pr(>Chisq) 12.531  3   0.005769 **

# Dry site 
pglm.hay <- buildglmmTMB(pnti ~ prod_no_litter * (source + treat) + (1 |year/block), data = xgras.hay, family = gaussian())
summary(pglm.hay) 
pglm.hay.s <- suppressWarnings(glmmTMB(pnti ~ source, data = xgras.hay, family = gaussian(),
                                    control = glmmTMBControl(optimizer=optim, optArgs=list(method="BFGS"))))
Anova(pglm.hay.s, type = "III") # no significance for all

# Mesic site 
pglm.knz <- buildglmmTMB(pnti ~ prod_no_litter * (source + treat) + (1 |year/block), data = xgras.knz, family = gaussian())
summary(pglm.knz) 
pglm.knz.s <- suppressWarnings(glmmTMB(pnti ~ prod_no_litter * source,
                                      data = xgras.knz, family = gaussian(),
                                      control = glmmTMBControl(optimizer=optim, optArgs=list(method="BFGS"))))
Anova(pglm.knz.s, type = "III")  # prod_no_litter:source  Chisq Df Pr(>Chisq)  12.3284  3   0.006339 **
# Post hoc on how live biomass differ among source to T0
emtr.knz <- emtrends(pglm.knz.s, ~ source, var = "prod_no_litter", type = "response")
summary(emtr.knz)
pairs(emtr.knz, adjust = "bonferroni")  # compares slopes across source groups 
#contrast  estimate    SE df t.ratio p.value
#KNZ - SIL    2.400 0.726 47   3.303  0.0110

# Wettest site
pglm.sil <- buildglmmTMB(pnti ~ prod_no_litter * (source + treat) + (1 |year/block), data = xgras.sil, family = gaussian())
summary(pglm.sil) 
pglm.sil.s <- suppressWarnings(glmmTMB(pnti ~  prod_no_litter + (1 | year) + (1 | year:block), 
                                      data = xgras.sil, family = gaussian(),
                                      control = glmmTMBControl(optimizer=optim, optArgs=list(method="BFGS"))))
Anova(pglm.sil.s, type = "II") # productivity main effect
# prod_no_litter Chisq Df Pr(>Chisq) 4.2314  1    0.03968 *
  
# 3.4 graphing live biomass effect interacted with source (color) & treatment (shape) 
unique(xgras.col$treat)
unique(xgras.col$source)
unique(xgras.col$year)
p2 <- ggplot(xgras.col, aes(x = exp(prod_no_litter), y = pnti, shape = treat, color = source, linetype = source)) +
  geom_point(alpha = 0.7, size = 3) +
  #geom_smooth(aes(group = source), method = "glm", se = F, size = 1.5, formula = y ~ x) +  
  scale_linetype_manual(values = c("HAY" = "twodash", "KNZ" = "dashed", "SIL" = "dotted", "MIX" = "solid"),
                        labels = c("DRY\necotype", "MESIC\necotype", "WET\necotype", "MIX\necotypes"),
                        name = "Seed source", breaks = c("HAY", "KNZ", "SIL", "MIX")) +
  scale_colour_manual(values = c("HAY" = "#D73027", "KNZ" = "gold3", "SIL" = "darkgreen", "MIX" = "#4575B4"),
                      labels = c("DRY\necotype", "MESIC\necotype", "WET\necotype", "MIX\necotypes"),
                      name = "Seed source", breaks = c("HAY", "KNZ", "SIL", "MIX")) +
  scale_shape_manual(values = c("AMB" = 1), name = "Manipulated rainfall \ntreatment", 
                     labels = c("Ambient")) +
  labs(x = expression("Live biomass (" * g~m^{-2} * ")"), y = expression("Phylogenetic diversity (" * phantom()[italic("p-ses")] * "MNTD" * ")"))   + 
  scale_y_continuous(breaks = seq(-3, 3, by = 1)) +  
  theme_classic(base_size = 12.5) + theme(legend.position = "right", legend.key.size = unit(1.5, "cm"),
                                        # legend.box.margin = margin(t = -15, r = 0, b = 0, l = 0),  # pull legend upward
                                        axis.text.x = element_text(size = 14),
                                        axis.text.y = element_text(size = 14),
                                        axis.title=element_text(size=12))

q2 <- ggplot(xgras.hay, aes(x = exp(prod_no_litter), y = pnti, shape = treat, color = source, linetype = source)) +
  geom_point(alpha = 0.7, size = 3) +
  #geom_smooth(aes(group = source), method = "glm", se = F, size = 1.5, formula = y ~ x) +  
  scale_shape_manual(values = c("AMB" = 1, "RO" = 0), name = "Manipulated rainfall \ntreatment", 
                     labels = c("Ambient", "Rainout"), breaks = c("AMB", "RO")) +
  scale_linetype_manual(values = c("HAY" = "twodash", "KNZ" = "dashed", "SIL" = "dotted", "MIX" = "solid"),
                        labels = c("DRY\necotype", "MESIC\necotype", "WET\necotype", "MIX\necotypes"),
                        name = "Seed source", breaks = c("HAY", "KNZ", "SIL", "MIX")) +
  scale_colour_manual(values = c("HAY" = "#D73027", "KNZ" = "gold3", "SIL" = "darkgreen", "MIX" = "#4575B4"),
                      labels = c("DRY\necotype", "MESIC\necotype", "WET\necotype", "MIX\necotypes"),
                      name = "Seed source", breaks = c("HAY", "KNZ", "SIL", "MIX")) +
  labs(x = expression("Live biomass (" * g~m^{-2} * ")"), y = expression("Phylogenetic diversity (" * phantom()[italic("p-ses")] * "MNTD" * ")"))   + 
  scale_y_continuous(breaks = seq(-3, 3, by = 1)) +  
  theme_classic(base_size = 12.5) + theme(legend.position = "right", legend.key.size = unit(1.5, "cm"),
                                        # legend.box.margin = margin(t = -15, r = 0, b = 0, l = 0),  # pull legend upward
                                        axis.text.x = element_text(size = 14),
                                        axis.text.y = element_text(size = 14),
                                        axis.title=element_text(size=12))

xseq.knz <- with(pglm.knz.s$frame,
                 seq(min(prod_no_litter, na.rm = T),
                     max(prod_no_litter, na.rm = T),
                     length.out = 50))
emm_df_knz <- emmip(pglm.knz.s, source ~ prod_no_litter, at = list(prod_no_litter = xseq.knz), type = "response", CIs = T, plotit = F)
r2 <- ggplot(xgras.knz, aes(x = exp(prod_no_litter), y = pnti, color = source, linetype = source)) +
  geom_point(data = xgras.knz, aes(shape = treat), alpha = 0.7, size = 3) +
  geom_line(data = subset(
    transform(emm_df_knz, biomass = exp(prod_no_litter)), source == "KNZ" &
      biomass >= min(exp(xgras.knz$prod_no_litter[xgras.knz$source == "KNZ"]), na.rm = TRUE) &
      biomass <= max(exp(xgras.knz$prod_no_litter[xgras.knz$source == "KNZ"]), na.rm = TRUE) ),
    aes(x = exp(prod_no_litter), y = yvar, color = source), linewidth = 1.5) + 
  geom_line(data = subset(
    transform(emm_df_knz, biomass = exp(prod_no_litter)), source == "SIL" &
      biomass >= min(exp(xgras.knz$prod_no_litter[xgras.knz$source == "SIL"]), na.rm = TRUE) &
      biomass <= max(exp(xgras.knz$prod_no_litter[xgras.knz$source == "SIL"]), na.rm = TRUE) ),
    aes(x = exp(prod_no_litter), y = yvar, color = source), linewidth = 1.5) + 
    scale_linetype_manual(values = c("HAY" = "blank", "KNZ" = "dashed", "SIL" = "dotted", "MIX" = "blank"),
                        labels = c("DRY\necotype", "MESIC\necotype", "WET\necotype", "MIX\necotypes"),
                        name = "Seed source", breaks = c("HAY", "KNZ", "SIL", "MIX")) +
  scale_colour_manual(values = c("HAY" = "#D73027", "KNZ" = "gold3", "SIL" = "darkgreen", "MIX" = "#4575B4"),
                      labels = c("DRY\necotype", "MESIC\necotype", "WET\necotype", "MIX\necotypes"),
                      name = "Seed source", breaks = c("HAY", "KNZ", "SIL", "MIX")) +
  scale_shape_manual(values = c("AMB" = 1, "RO" = 0), name = "Manipulated rainfall \ntreatment", 
                     labels = c("Ambient", "Rainout"), breaks = c("AMB", "RO")) +
  labs(x = expression("Live biomass (" * g~m^{-2} * ")"), y = expression("Phylogenetic diversity (" * phantom()[italic("p-ses")] * "MNTD" * ")"))   + 
  scale_y_continuous(breaks = seq(-3, 3, by = 1)) +  
  theme_classic(base_size = 12.5) + theme(legend.position = "right", legend.key.size = unit(1.5, "cm"),
                                        # legend.box.margin = margin(t = -15, r = 0, b = 0, l = 0),  # pull legend upward
                                        axis.text.x = element_text(size = 14),
                                        axis.text.y = element_text(size = 14),
                                        axis.title=element_text(size=12))

xseq.sil <- with(pglm.sil.s$frame,
                 seq(min(prod_no_litter, na.rm = T),
                     max(prod_no_litter, na.rm = T),
                     length.out = 50))
emm_df_sil <- emmip(pglm.sil.s, ~ prod_no_litter, at = list(prod_no_litter = xseq.sil), type = "response", CIs = T, plotit = F)
s2 <- ggplot(xgras.sil, aes(x = exp(prod_no_litter), y = pnti)) +
  geom_point(data = xgras.sil, aes(shape = treat, color = source), alpha = 0.7, size = 3) +
  geom_line(data = emm_df_sil, aes(x = exp(prod_no_litter), y = yvar), linewidth = 1.5) +
  scale_shape_manual(values = c("AMB" = 1, "RO" = 0), name = "Manipulated rainfall \ntreatment", 
                     labels = c("Ambient", "Rainout"), breaks = c("AMB", "RO")) +
  #scale_linetype_manual(values = c("HAY" = "twodash", "KNZ" = "dashed", "SIL" = "dotted", "MIX" = "solid"),
   #                     labels = c("DRY\necotype", "MESIC\necotype", "WET\necotype", "MIX\necotypes"),
    #                    name = "Seed source", breaks = c("HAY", "KNZ", "SIL", "MIX")) +
  scale_colour_manual(values = c("HAY" = "#D73027", "KNZ" = "gold3", "SIL" = "darkgreen", "MIX" = "#4575B4"),
                      labels = c("DRY\necotype", "MESIC\necotype", "WET\necotype", "MIX\necotypes"),
                      name = "Seed source", breaks = c("HAY", "KNZ", "SIL", "MIX")) +
  labs(x = expression("Live biomass (" * g~m^{-2} * ")"), y = expression("Phylogenetic diversity (" * phantom()[italic("p-ses")] * "MNTD" * ")"))   + 
  scale_y_continuous(breaks = seq(-3, 3, by = 1)) +  
  theme_classic(base_size = 12.5) + theme(legend.position = "right", legend.key.size = unit(1.5, "cm"),
                                        # legend.box.margin = margin(t = -15, r = 0, b = 0, l = 0),  # pull legend upward
                                        axis.text.x = element_text(size = 14),
                                        axis.text.y = element_text(size = 14),
                                        axis.title=element_text(size=12))+
  guides(color = guide_legend(direction = "horizontal", label.position = "right")) 

ggarrange(p2, q2, r2, s2, 
          labels = c(" A", " B", " C", ' D'), ncol = 2, nrow = 2, align = 'hv',
          common.legend = T, legend = "right", legend.grob = get_legend(r2))

########################################## machine learning to test the relative contribution of 
# 4 productivity estimates (manipulated rainfall, and seed source) in explaining plant species richness across
# Loading data 
xgrass <- read.csv("Appendix S6.csv" , header = T, row.names = 1)
xgrass[, c("T0","prod_no_litter","pnti","fnti")] <- lapply(xgrass[, c("T0","prod_no_litter","pnti","fnti")], as.numeric)
xgrass[, c("site", "block", "source", "treat", "year")] <- lapply(xgrass[, c("site", "block", "source", "treat", "year")], factor)
xgrass <- xgrass |>
  mutate(prod_no_litter = log(prod_no_litter),
         pnti = -pnti,
         fnti = -fnti) # log transform live biomass & converting to sesMNTD
xgras <- xgrass[,c("site", "block", "source", "treat", "year", "T0","prod_no_litter","pnti","fnti")] 
xgras.col <- droplevels(filter(xgras, site == "COL"))
xgras.hay <- droplevels(filter(xgras, site == "HAY", !is.na(pnti))) # remove NA value(s)
xgras.knz <- droplevels(filter(xgras, site == "KNZ"))
xgras.sil <- droplevels(filter(xgras, site == "SIL"))

# 4.1 As many productivity estimates were considered, we quantified their ability to predict 
# phylo-sesMNTD by generalized boosted regression trees (BRT)
# Each site need to tuning its own BRT
# Colby
ml.col <- gbm(
  pnti ~ log(prod_no_litter) + factor(source),
  distribution = "gaussian",
  data = xgras.col,
  bag.fraction = 0.8,
  interaction.depth = 3,
  shrinkage = 0.01,
  n.trees = 1500,
  cv.folds = 3,
  verbose = F) 
best.iter.col <- gbm.perf(ml.col, method = "cv")
cat("Optimal number of trees:", best.iter.col, "\n") 
pred_cv.col <- predict(ml.col, xgras.col, n.trees = best.iter.col)
rmse.col <- sqrt(mean((xgras.col$pnti - pred_cv.col)^2)) 
rmse.col # RMSE = 0.53 
ml.col.s <- gbm(
  pnti ~ log(prod_no_litter) + factor(source),
  distribution = "gaussian",
  data = xgras.col,
  bag.fraction = 0.8,
  interaction.depth = 3,
  shrinkage = 0.01,
  n.trees = best.iter.col,
  cv.folds = 3,
  verbose = F) 
# Visualizing
summary(
  ml.col.s, 
  cBars = 2, 
  method = permutation_relative_influence)

# Hays
ml.hay <- gbm(
  pnti ~ log(prod_no_litter) + factor(source) + factor(treat),
  distribution = "gaussian",
  data = xgras.hay,
  bag.fraction = 0.8,
  interaction.depth = 3,
  shrinkage = 0.01,
  n.trees = 3000,
  cv.folds = 5,
  verbose = F) 
best.iter.hay <- gbm.perf(ml.hay, method = "cv")
cat("Optimal number of trees:", best.iter.hay, "\n") 
pred_cv.hay <- predict(ml.hay, xgras.hay, n.trees = best.iter.hay)
rmse.hay <- sqrt(mean((xgras.hay$pnti - pred_cv.hay)^2)) 
rmse.hay # RMSE = 0.75
ml.hay.s <- gbm(
  pnti ~ log(prod_no_litter) + factor(source) + factor(treat),
  distribution = "gaussian",
  data = xgras.col,
  bag.fraction = 0.8,
  interaction.depth = 3,
  shrinkage = 0.01,
  n.trees = best.iter.hay,
  cv.folds = 5,
  verbose = F) 
# Visualizing
summary(
  ml.hay.s, 
  cBars = 3, 
  method = permutation_relative_influence)

# Manhattan
ml.knz <- gbm(
  pnti ~ log(prod_no_litter) + factor(source) + factor(treat),
  distribution = "gaussian",
  data = xgras.knz,
  bag.fraction = 0.8,
  interaction.depth = 3,
  shrinkage = 0.01,
  n.trees = 3000,
  cv.folds = 5,
  verbose = F) 
best.iter.knz <- gbm.perf(ml.knz, method = "cv")
cat("Optimal number of trees:", best.iter.knz, "\n") 
pred_cv.knz <- predict(ml.knz, xgras.knz, n.trees = best.iter.knz)
rmse.knz <- sqrt(mean((xgras.knz$pnti - pred_cv.knz)^2)) 
rmse.knz # RMSE = 0.74
ml.knz.s <- gbm(
  pnti ~ log(prod_no_litter) + factor(source) + factor(treat),
  distribution = "gaussian",
  data = xgras.knz,
  bag.fraction = 0.8,
  interaction.depth = 3,
  shrinkage = 0.01,
  n.trees = best.iter.knz,
  cv.folds = 5,
  verbose = F) 
# Visualizing
summary(
  ml.knz.s, 
  cBars = 3, 
  method = permutation_relative_influence)

# Carbondale
ml.sil <- gbm(
  pnti ~ log(prod_no_litter) + factor(source) + factor(treat),
  distribution = "gaussian",
  data = xgras.sil,
  bag.fraction = 0.8,
  interaction.depth = 3,
  shrinkage = 0.01,
  n.trees = 3000,
  cv.folds = 5,
  verbose = F) 
best.iter.sil <- gbm.perf(ml.sil, method = "cv")
cat("Optimal number of trees:", best.iter.sil, "\n") 
pred_cv.sil <- predict(ml.sil, xgras.sil, n.trees = best.iter.sil)
rmse.sil <- sqrt(mean((xgras.sil$pnti - pred_cv.sil)^2)) 
rmse.sil # RMSE = 1.01
ml.sil.s <- gbm(
  pnti ~ log(prod_no_litter) + factor(source) + factor(treat),
  distribution = "gaussian",
  data = xgras.sil,
  bag.fraction = 0.8,
  interaction.depth = 3,
  shrinkage = 0.01,
  n.trees = best.iter.sil,
  cv.folds = 5,
  verbose = F) 
# Visualizing
summary(
  ml.sil.s, 
  cBars = 3, 
  method = permutation_relative_influence)

# 4.2 graphing relative influence of productivity estimates on phylo-sesMNTD 
contri <- data.frame(
  Productivity = rep(c("Live biomass", "Seed source", "Manipulated rainfall"), each = 4),
  Influence = c(78.14706, 95.438319, 49.33099, 95.689318, 
                21.85294, 4.561681, 35.99074, 4.310682, 
                0.00000, 0.00000, 14.67827, 0.000000), 
  Site = rep(c("Driest site Colby", "Dry site Hays", "Mesic site Manhattan", "Wettest site Carbondale"), times = 12))
contri$Productivity <- factor(contri$Productivity, 
                              levels = rev(c("Live biomass", "Seed source", "Manipulated rainfall")))
rela.p <- ggplot(contri, aes(x = Influence, y = Productivity, fill = Site)) + 
  geom_col(position = position_dodge(width = 0.7), width = 0.6, alpha = 0.9, color = "black") + 
  geom_text(aes(label = round(Influence, 1)), 
            position = position_dodge(width = 0.7), 
            hjust = -0.3, size = 4) +
  scale_fill_manual(values = c("Driest site Colby" = "#f0f0f0", "Dry site Hays" = "#bdbdbd", 
                               "Mesic site Manhattan" = "#636363", "Wettest site Carbondale" = "#252525"),
                    labels = c("Driest site \nColby", "Dry site \nHays", "Mesic site \nManhattan", "Wettest site \nCarbondale")) +
  labs(x = "Relative influence (%)", y = "Productivity estimates") + 
  scale_y_discrete(expand = expansion(mult = c(0.2, 0.01))) + 
  theme_classic(base_size = 14) + 
  theme(axis.text.y = element_text(size = 10.5, angle = 0, hjust = 1, vjust = 1.8),legend.position = c(0.78, 0.29),
        axis.title.y = element_text(margin = margin(r = -14)), legend.key.size = unit(1.1, "cm"),
        legend.background = element_rect(fill = alpha("white", 0.6), color = "black"),
        legend.box.background = element_rect(color = "black"), axis.ticks.y=element_blank(),
        legend.key = element_rect(fill = NA), legend.title = element_text(hjust = 0.5)) +
  coord_cartesian(xlim = c(0, 110)) + # Adjust to your maximum influence 
  guides(fill = guide_legend(nrow = 4))


########################################### 
########################################### modeling on functional diversity
########################################### 
# Loading data 
xgrass <- read.csv("Appendix S6.csv" , header = T, row.names = 1)
xgrass[, c("T0","prod_no_litter","pnti","fnti")] <- lapply(xgrass[, c("T0","prod_no_litter","pnti","fnti")], as.numeric)
xgrass[, c("site", "block", "source", "treat", "year")] <- lapply(xgrass[, c("site", "block", "source", "treat", "year")], factor)
xgrass <- xgrass |>
  mutate(prod2 = (log(prod_no_litter))^2,
         prod_no_litter = log(prod_no_litter),
         pnti = -pnti, # converting to phylo-sesMNTD
         fnti = -fnti, # converting to functional-sesMNTD
  )
xgras <- xgrass[,c("site", "block", "source", "treat", "year", "T0","prod_no_litter","pnti","fnti","prod2")] 

# Following Lisner, Aleš, et al. "The species richness–productivity relationship varies among regions and productivity 
# estimates, but not with spatial resolution." Oikos 130.10 (2021): 1704-1714.

# step 1: OLS linear regression with productivity estimates as a second order polynomial to assess whether the relationship was quadratic, i.e. humped-back associations
fmodel_ols <- lm(fnti ~ prod_no_litter + prod2, data = xgras)
fmodel_ols.linear <- lm(fnti ~ prod_no_litter, data = xgras)
fmodel_ols3.polynomial <- lm(fnti ~ prod2, data = xgras)

# step 2: 95% quadratic quantile regression
fq95_model1 <- rq(fnti ~ poly(prod_no_litter, 2, raw = T), tau = 0.95, data = xgras) 
fq95_model2 <- rq(fnti ~ prod_no_litter, tau = 0.95, data = xgras) 
fq95_model3 <- rq(fnti ~ prod2, tau = 0.95, data = xgras) 

# step 3: use the most parsimonious and easily interpretable approach, i.e. general linear models
#         To account for outliers or heavy tails, use the family = student() from glmmTMB 
fglmm_model <- suppressWarnings(glmmTMB(fnti ~ poly(prod_no_litter, 2, raw = T) + (1|year/block), data = xgras, family = gaussian(),
                                        control = glmmTMBControl(optArgs=list(method="BFGS"))))
fglmm_model.linear <- suppressWarnings(glmmTMB(fnti ~ prod_no_litter + (1|year/block), data = xgras, family = gaussian(),
                                               control = glmmTMBControl(optArgs=list(method="BFGS"))))
fglmm_model.polynomial <- suppressWarnings(glmmTMB(fnti ~ prod2 + (1|year/block), data = xgras, family = gaussian(),
                                                   control = glmmTMBControl(optArgs=list(method="BFGS"))))
AIC(fmodel_ols, fmodel_ols.linear, fmodel_ols3.polynomial, fq95_model1, fq95_model2, fq95_model3,
    fglmm_model, fglmm_model.linear, fglmm_model.polynomial) 
# Candidate models were evaluated using Akaike’s Information Criterion (AIC). The linear model (fglmm_model.linear) was selected 
# as the best-supported model, as the slight AIC advantage of the nonlinear model (ΔAIC < 2) did not indicate substantively better performance.

# 3.1 site effect 
xgras.amb <- droplevels(filter(xgras, treat == "AMB")) # use plots existing across all sites
fglm_mod <- buildglmmTMB(fnti ~ prod_no_litter * site + (1 |year/block), data = xgras.amb, family = gaussian())
summary(fglm_mod) 
fglm_model <- suppressWarnings(glmmTMB(fnti ~ prod_no_litter * site, data = xgras.amb, family = gaussian(),
                                       control = glmmTMBControl(optArgs=list(method="BFGS"))))
Anova(fglm_model, type = "III") 
## Response: fnti
##                        Chisq Df Pr(>Chisq)    
## (Intercept)          3.9498  1  0.0468762 *  
## prod_no_litter       0.0144  1  0.9043408    
## site                18.4559  3  0.0003542 ***
## prod_no_litter:site 19.9811  3  0.0001713 *** interaction effect significant

# Post hoc on how live biomass differ among site to fnti
summary(emtrends(fglm_model, ~ site, var = "prod_no_litter", type = "response"))
##site prod_no_litter.trend    SE  df lower.CL upper.CL
##COL               -0.0171 0.143 119   -0.299    0.265
##HAY                1.1081 0.231 119    0.651    1.565
##KNZ                0.2471 0.318 119   -0.382    0.876
##SIL               -0.0382 0.160 119   -0.355    0.278
pairs(emtrends(fglm_model, ~ site, var = "prod_no_litter", type = "response"))
#contrast  estimate     SE  df t.ratio p.value
#COL - HAY  -1.1252 0.271 119  -4.147  0.0004
#HAY - SIL   1.1462 0.281 119   4.082  0.0005


# 3.2 graphing site effect 
unique(xgras.amb$site) 

xseq.site <- with(fglm_model$frame,
                 seq(min(prod_no_litter, na.rm = T),
                     max(prod_no_litter, na.rm = T),
                     length.out = 200))
emm_df_site <- emmip(fglm_model, site ~ prod_no_litter, at = list(prod_no_litter = xseq.site), type = "response", CIs = T, plotit = F)
site.func <- ggplot(xgras.amb, aes(x = exp(prod_no_litter), y = fnti, color = site, linetype = site)) +
  geom_point(data = xgras.amb, aes(shape = site), alpha = 0.5, size = 3) +
  geom_line(data = subset(
        transform(emm_df_site, biomass = exp(prod_no_litter)), site == "HAY" &
        biomass >= min(exp(xgras.amb$prod_no_litter[xgras.amb$site == "HAY"]), na.rm = TRUE) &
        biomass <= max(exp(xgras.amb$prod_no_litter[xgras.amb$site == "HAY"]), na.rm = TRUE) ),
            aes(x = exp(prod_no_litter), y = yvar, color = site), linewidth = 1.5) +
  geom_line(data = subset(
    transform(emm_df_site, biomass = exp(prod_no_litter)), site == "COL" &
      biomass >= min(exp(xgras.amb$prod_no_litter[xgras.amb$site == "COL"]), na.rm = TRUE) &
      biomass <= max(exp(xgras.amb$prod_no_litter[xgras.amb$site == "COL"]), na.rm = TRUE) ),
    aes(x = exp(prod_no_litter), y = yvar, color = site), linewidth = 1.5) +
  geom_line(data = subset(
    transform(emm_df_site, biomass = exp(prod_no_litter)), site == "SIL" &
      biomass >= min(exp(xgras.amb$prod_no_litter[xgras.amb$site == "SIL"]), na.rm = TRUE) &
      biomass <= max(exp(xgras.amb$prod_no_litter[xgras.amb$site == "SIL"]), na.rm = TRUE) ),
    aes(x = exp(prod_no_litter), y = yvar, color = site), linewidth = 1.5) +
  scale_shape_manual(values = c("COL" = 1, "HAY" = 0, "KNZ" = 2, "SIL" = 5), name = "Site", 
                     labels = c("Driest site\nColby", "Dry site\nHays", "Mesic site\nManhattan", "Wettest site\nCarbondale")) +
  scale_linetype_manual(values = c("COL" = "solid", "HAY" = "dashed", "KNZ" = "blank", "SIL" = "twodash"), name = "Site",
                        labels = c("Driest site\nColby", "Dry site\nHays", "Mesic site\nManhattan", "Wettest site\nCarbondale")) +
  scale_colour_manual(values = c("COL" = "#D73027", "HAY" = "gold3", "KNZ" = "darkgreen", "SIL" = "#4575B4"), name = "Site",
                      labels = c("Driest site\nColby", "Dry site\nHays", "Mesic site\nManhattan", "Wettest site\nCarbondale")) +
  labs(x = expression("Live biomass (" * g~m^{-2} * ")"), y = expression("Functional diversity (" * phantom()[italic("f-ses")] * "MNTD" * ")"))   + 
  scale_y_continuous(breaks = seq(-3,3, by = 1), limits = c(-4, 1)) +
  theme_classic(base_size = 15) + theme(legend.position = "bottom", legend.key.size = unit(2.5, "cm"), 
                                        legend.box.margin = margin(t = -10, r = 0, b = 0, l = 0),  # pull legend upward
                                        axis.text.x = element_text(size = 14),
                                        axis.text.y = element_text(size = 14),
                                        axis.title=element_text(size=13)) 
ggarrange(site.richness, site.phylo, site.func, 
          labels = c(" A", " B", " C"), ncol = 3, nrow = 1, align = 'hv',
          common.legend = T, legend = "bottom", legend.grob = get_legend(site.func))

# 3.3 ecotype & treatment effect 
xgras.col <- droplevels(filter(xgras, site == "COL"))
xgras.hay <- droplevels(filter(xgras, site == "HAY", !is.na(fnti))) # remove NA value(s)
xgras.knz <- droplevels(filter(xgras, site == "KNZ"))
xgras.sil <- droplevels(filter(xgras, site == "SIL"))

# Driest site
fglm.col <- buildglmmTMB(fnti ~ prod_no_litter * source + (1 |year/block), data = xgras.col, family = gaussian())
summary(fglm.col) # no significance for all
fglm.col.s <- suppressWarnings(glmmTMB(fnti ~  prod_no_litter * source,  
                                       data = xgras.col, family = gaussian(),
                                       control = glmmTMBControl(optimizer=optim, optArgs=list(method="BFGS"))))
Anova(fglm.col.s, type = "III") # no significance for all

# Dry site 
fglm.hay <- buildglmmTMB(fnti ~ prod_no_litter * (source + treat) + (1 |year/block), data = xgras.hay, family = gaussian())
summary(fglm.hay) 
fglm.hay.s <- suppressWarnings(glmmTMB(fnti ~ prod_no_litter * treat, 
                                       data = xgras.hay, family = gaussian(),
                                       control = glmmTMBControl(optimizer=optim, optArgs=list(method="BFGS"))))
Anova(fglm.hay.s, type = "III") 
# Response: fnti
#                         Chisq Df Pr(>Chisq)    
#  (Intercept)          27.9099  1  1.271e-07 ***
#  prod_no_litter       20.8341  1  5.008e-06 ***
#  treat                 4.6091  1    0.03180 *  
#  prod_no_litter:treat  4.2160  1    0.04005 *  
# Post hoc on how live biomass differ btw treatment to fnti    # treatment x prod_no_litter in graph since no ecotype effect
summary(emtrends(fglm.hay.s, ~ treat, var = "prod_no_litter", type = "response"))
#treat prod2.trend     SE df lower.CL upper.CL
#AMB          1.11 0.243 50    0.620    1.596---> curved
#RO           0.38 0.258 50   -0.139    0.899
pairs(emtrends(fglm.hay.s, ~ treat, var = "prod_no_litter", type = "response"))
#contrast estimate     SE df t.ratio p.value
#AMB - RO    0.728 0.354 50   2.053  0.0453

# Mesic site 
fglm.knz <- buildglmmTMB(fnti ~ prod_no_litter * (source + treat) + (1 |year/block), data = xgras.knz, family = gaussian())
summary(fglm.knz) 
fglm.knz.s <- suppressWarnings(glmmTMB(fnti ~ source + (1 | year:block),
                                       data = xgras.knz, family = gaussian(),
                                       control = glmmTMBControl(optimizer=optim, optArgs=list(method="BFGS"))))
Anova(fglm.knz.s, type = "II")  # source effect only Chisq Df Pr(>Chisq)  8.6833  3    0.03381 *

# Wettest site
fglm.sil <- buildglmmTMB(fnti ~ prod_no_litter * (source + treat) + (1 |year/block), data = xgras.sil, family = gaussian())
summary(fglm.sil) 
fglm.sil.s <- suppressWarnings(glmmTMB(fnti ~  prod_no_litter * (source + treat), 
                                       data = xgras.sil, family = gaussian(),
                                       control = glmmTMBControl(optimizer=optim, optArgs=list(method="BFGS"))))
Anova(fglm.sil.s, type = "III") # no significance for all

# 3.4 graphing live biomass effect interacted with source (color) & treatment (shape) 
unique(xgras.sil$treat)
unique(xgras.sil$source)
unique(xgras.sil$year)
p3 <- ggplot(xgras.col, aes(x = exp(prod_no_litter), y = fnti, shape = source, color = source, linetype = treat)) +
  geom_point(alpha = 0.7, size = 3) +
  #geom_smooth(aes(group = treat), method = "glm", se = F,  lwd = 1.5, formula = y ~ x) +  
  scale_linetype_manual(values = c("AMB" = "solid"), name = "Manipulated rainfall \ntreatment", 
                        labels = c("Ambient")) +
  scale_colour_manual(values = c("HAY" = "#D73027", "KNZ" = "gold3", "SIL" = "darkgreen", "MIX" = "#4575B4"),
                      labels = c("DRY\necotype", "MESIC\necotype", "WET\necotype", "MIX\necotypes"),
                      name = "Seed source", breaks = c("HAY", "KNZ", "SIL", "MIX")) +
  scale_shape_manual(values = c("HAY" = 1, "KNZ" = 0, "SIL" = 2, "MIX" = 4),
                     labels = c("DRY\necotype", "MESIC\necotype", "WET\necotype", "MIX\necotypes"),
                     name = "Seed source", breaks = c("HAY", "KNZ", "SIL", "MIX")) +
  labs(x = expression("Live biomass (" * g~m^{-2} * ")"), y = expression("Functional diversity (" * phantom()[italic("f-ses")] * "MNTD" * ")"))   + 
  scale_y_continuous(breaks = seq(-3, 3, by = 1), limits = c(-3, 0.2)) +  
  theme_classic(base_size = 12.5) + theme(legend.position = "right", legend.key.size = unit(1.5, "cm"),
                                          # legend.box.margin = margin(t = -15, r = 0, b = 0, l = 0),  # pull legend upward
                                          axis.text.x = element_text(size = 14),
                                          axis.text.y = element_text(size = 14),
                                          axis.title=element_text(size=12))

xseq.hay <- with(fglm.hay.s$frame,
                 seq(min(prod_no_litter, na.rm = T),
                     max(prod_no_litter, na.rm = T),
                     length.out = 50))
emm_df_hay <- emmip(fglm.hay.s, treat ~ prod_no_litter, at = list(prod_no_litter = xseq.hay), type = "response", CIs = T, plotit = F)
q3 <- ggplot(xgras.hay, aes(x = exp(prod_no_litter), y = fnti, linetype = treat)) +
  geom_point(data = xgras.hay, aes(color = source, shape = source), alpha = 0.7, size = 3) +
  geom_line(data = subset(
    transform(emm_df_hay, biomass = exp(prod_no_litter)), treat == "AMB" &
      biomass >= min(exp(xgras.hay$prod_no_litter[xgras.hay$treat == "AMB"]), na.rm = T) &
      biomass <= max(exp(xgras.hay$prod_no_litter[xgras.hay$treat == "AMB"]), na.rm = T) ),
    aes(x = exp(prod_no_litter), y = yvar, color = treat), linewidth = 1.5) + 
  geom_line(data = subset(
    transform(emm_df_hay, biomass = exp(prod_no_litter)), treat == "RO" &
      biomass >= min(exp(xgras.hay$prod_no_litter[xgras.hay$treat == "RO"]), na.rm = T) &
      biomass <= max(exp(xgras.hay$prod_no_litter[xgras.hay$treat == "RO"]), na.rm = T) ),
      aes(x = exp(prod_no_litter), y = yvar, color = treat), linewidth = 1.5) + 
    scale_linetype_manual(values = c("AMB" = "solid", "RO" = "dashed"), name = "Manipulated rainfall \ntreatment", 
                        labels = c("Ambient", "Rainout"), breaks = c("AMB", "RO")) +
  scale_colour_manual(values = c("HAY" = "#D73027", "KNZ" = "gold3", "SIL" = "darkgreen", "MIX" = "#4575B4"),
                      labels = c("DRY\necotype", "MESIC\necotype", "WET\necotype", "MIX\necotypes"),
                      name = "Seed source", breaks = c("HAY", "KNZ", "SIL", "MIX")) +
  scale_shape_manual(values = c("HAY" = 1, "KNZ" = 0, "SIL" = 2, "MIX" = 4),
                     labels = c("DRY\necotype", "MESIC\necotype", "WET\necotype", "MIX\necotypes"),
                     name = "Seed source", breaks = c("HAY", "KNZ", "SIL", "MIX")) +
  labs(x = expression("Live biomass (" * g~m^{-2} * ")"), y = expression("Functional diversity (" * phantom()[italic("f-ses")] * "MNTD" * ")"))   + 
  scale_y_continuous(breaks = seq(-3, 3, by = 1), limits = c(-3,1)) +  
  theme_classic(base_size = 12.5) + theme(legend.position = "right", legend.key.size = unit(1.5, "cm"),
                                          # legend.box.margin = margin(t = -15, r = 0, b = 0, l = 0),  # pull legend upward
                                          axis.text.x = element_text(size = 14),
                                          axis.text.y = element_text(size = 14),
                                          axis.title=element_text(size=12))


r3 <- ggplot(xgras.knz, aes(x = exp(prod_no_litter), y = fnti, shape = source, color = source, linetype = treat)) +
  geom_point(alpha = 0.7, size = 3) +
  #geom_smooth(aes(group = treat), method = "glm", se = F, linewidth = 1.5, formula = y ~ x) +  
  scale_linetype_manual(values = c("AMB" = "solid", "RO" = "dashed"), name = "Manipulated rainfall \ntreatment", 
                        labels = c("Ambient", "Rainout"), breaks = c("AMB", "RO")) +
  scale_colour_manual(values = c("HAY" = "#D73027", "KNZ" = "gold3", "SIL" = "darkgreen", "MIX" = "#4575B4"),
                      labels = c("DRY\necotype", "MESIC\necotype", "WET\necotype", "MIX\necotypes"),
                      name = "Seed source", breaks = c("HAY", "KNZ", "SIL", "MIX")) +
  scale_shape_manual(values = c("HAY" = 1, "KNZ" = 0, "SIL" = 2, "MIX" = 4),
                     labels = c("DRY\necotype", "MESIC\necotype", "WET\necotype", "MIX\necotypes"),
                     name = "Seed source", breaks = c("HAY", "KNZ", "SIL", "MIX")) +
  labs(x = expression("Live biomass (" * g~m^{-2} * ")"), y = expression("Functional diversity (" * phantom()[italic("f-ses")] * "MNTD" * ")"))   + 
  scale_y_continuous(breaks = seq(-3, 3, by = 1), limits = c(-3.5,2)) +  
  theme_classic(base_size = 12.5) + theme(legend.position = "right", legend.key.size = unit(1.5, "cm"),
                                          # legend.box.margin = margin(t = -15, r = 0, b = 0, l = 0),  # pull legend upward
                                          axis.text.x = element_text(size = 14),
                                          axis.text.y = element_text(size = 14),
                                          axis.title=element_text(size=12))


s3 <- ggplot(xgras.sil, aes(x = exp(prod_no_litter), y = fnti, shape = source, color = source, linetype = treat)) +
  geom_point(alpha = 0.7, size = 3) +
  #geom_smooth(aes(group = treat), method = "glm", se = F, linewidth = 1.5, formula = y ~ x) +  
  scale_linetype_manual(values = c("AMB" = "solid", "RO" = "dashed"), name = "Manipulated rainfall \ntreatment", 
                        labels = c("Ambient", "Rainout"), breaks = c("AMB", "RO")) +
  scale_colour_manual(values = c("HAY" = "#D73027", "KNZ" = "gold3", "SIL" = "darkgreen", "MIX" = "#4575B4"),
                      labels = c("DRY\necotype", "MESIC\necotype", "WET\necotype", "MIX\necotypes"),
                      name = "Seed source", breaks = c("HAY", "KNZ", "SIL", "MIX")) +
  scale_shape_manual(values = c("HAY" = 1, "KNZ" = 0, "SIL" = 2, "MIX" = 4),
                     labels = c("DRY\necotype", "MESIC\necotype", "WET\necotype", "MIX\necotypes"),
                     name = "Seed source", breaks = c("HAY", "KNZ", "SIL", "MIX")) +
  labs(x = expression("Live biomass (" * g~m^{-2} * ")"), y = expression("Functional diversity (" * phantom()[italic("f-ses")] * "MNTD" * ")"))   + 
  scale_y_continuous(breaks = seq(-3, 3, by = 1), limits = c(-3,1)) +  
  theme_classic(base_size = 12.5) + theme(legend.position = "right", legend.key.size = unit(1.5, "cm"),
                                          # legend.box.margin = margin(t = -15, r = 0, b = 0, l = 0),  # pull legend upward
                                          axis.text.x = element_text(size = 14),
                                          axis.text.y = element_text(size = 14),
                                          axis.title=element_text(size=12)) + 
  guides(color = guide_legend(direction = "vertical", label.position = "right")) 

ggarrange(p3, q3, r3, s3, 
          labels = c(" A", " B", " C", ' D'), ncol = 2, nrow = 2, align = 'hv',
          common.legend = T, legend = "right", legend.grob = get_legend(q3))

########################################## machine learning to test the relative contribution of 
# 4 productivity estimates (manipulated rainfall, and seed source) in explaining plant species richness across
# Loading data 
xgrass <- read.csv("Appendix S6.csv" , header = T, row.names = 1)
xgrass[, c("T0","prod_no_litter","pnti","fnti")] <- lapply(xgrass[, c("T0","prod_no_litter","pnti","fnti")], as.numeric)
xgrass[, c("site", "block", "source", "treat", "year")] <- lapply(xgrass[, c("site", "block", "source", "treat", "year")], factor)
xgrass <- xgrass |>
  mutate(prod_no_litter = log(prod_no_litter),
         pnti = -pnti,
         fnti = -fnti) # log transform live biomass & converting to sesMNTD
xgras <- xgrass[,c("site", "block", "source", "treat", "year", "T0","prod_no_litter","pnti","fnti")] 
xgras.col <- droplevels(filter(xgras, site == "COL"))
xgras.hay <- droplevels(filter(xgras, site == "HAY", !is.na(pnti))) # remove NA value(s)
xgras.knz <- droplevels(filter(xgras, site == "KNZ"))
xgras.sil <- droplevels(filter(xgras, site == "SIL"))

# 4.1 As many productivity estimates were considered, we quantified their ability to predict 
# functional-sesMNTD by generalized boosted regression trees (BRT)
# Each site need to tuning its own BRT
# Colby
ml.col <- gbm(
  fnti ~ log(prod_no_litter) + factor(source),
  distribution = "gaussian",
  data = xgras.col,
  bag.fraction = 0.8,
  interaction.depth = 3,
  shrinkage = 0.01,
  n.trees = 1500,
  cv.folds = 3,
  verbose = F) 
best.iter.col <- gbm.perf(ml.col, method = "cv")
cat("Optimal number of trees:", best.iter.col, "\n")
pred_cv.col <- predict(ml.col, xgras.col, n.trees = best.iter.col)
rmse.col <- sqrt(mean((xgras.col$fnti - pred_cv.col)^2)) 
rmse.col # RMSE = 0.43 
ml.col.s <- gbm(
  fnti ~ log(prod_no_litter) + factor(source),
  distribution = "gaussian",
  data = xgras.col,
  bag.fraction = 0.8,
  interaction.depth = 3,
  shrinkage = 0.01,
  n.trees = best.iter.col,
  cv.folds = 3,
  verbose = F) 
# Visualizing
summary(
  ml.col.s, 
  cBars = 2, 
  method = permutation_relative_influence)


# Hays
ml.hay <- gbm(
  fnti ~ log(prod_no_litter) + factor(source) + factor(treat),
  distribution = "gaussian",
  data = xgras.hay,
  bag.fraction = 0.8,
  interaction.depth = 3,
  shrinkage = 0.01,
  n.trees = 3000,
  cv.folds = 5,
  verbose = F) 
best.iter.hay <- gbm.perf(ml.hay, method = "cv")
cat("Optimal number of trees:", best.iter.hay, "\n") 
pred_cv.hay <- predict(ml.hay, xgras.hay, n.trees = best.iter.hay)
rmse.hay <- sqrt(mean((xgras.hay$fnti - pred_cv.hay)^2)) 
rmse.hay # RMSE = 0.73
ml.hay.s <- gbm(
  fnti ~ log(prod_no_litter) + factor(source) + factor(treat),
  distribution = "gaussian",
  data = xgras.col,
  bag.fraction = 0.8,
  interaction.depth = 3,
  shrinkage = 0.01,
  n.trees = best.iter.hay,
  cv.folds = 5,
  verbose = F) 
# Visualizing
summary(
  ml.hay.s, 
  cBars = 3, 
  method = permutation_relative_influence)


# Manhattan
ml.knz <- gbm(
  fnti ~ log(prod_no_litter) + factor(source) + factor(treat),
  distribution = "gaussian",
  data = xgras.knz,
  bag.fraction = 0.8,
  interaction.depth = 3,
  shrinkage = 0.01,
  n.trees = 3000,
  cv.folds = 5,
  verbose = F) 
best.iter.knz <- gbm.perf(ml.knz, method = "cv")
cat("Optimal number of trees:", best.iter.knz, "\n") 
pred_cv.knz <- predict(ml.knz, xgras.knz, n.trees = best.iter.knz)
rmse.knz <- sqrt(mean((xgras.knz$fnti - pred_cv.knz)^2)) 
rmse.knz # RMSE = 0.75 
ml.knz.s <- gbm(
  fnti ~ log(prod_no_litter) + factor(source) + factor(treat),
  distribution = "gaussian",
  data = xgras.knz,
  bag.fraction = 0.8,
  interaction.depth = 3,
  shrinkage = 0.01,
  n.trees = best.iter.knz,
  cv.folds = 5,
  verbose = F) 
# Visualizing
summary(
  ml.knz.s, 
  cBars = 3, 
  method = permutation_relative_influence)

# Carbondale
ml.sil <- gbm(
  fnti ~ log(prod_no_litter) + factor(source) + factor(treat),
  distribution = "gaussian",
  data = xgras.sil,
  bag.fraction = 0.8,
  interaction.depth = 3,
  shrinkage = 0.01,
  n.trees = 3000,
  cv.folds = 5,
  verbose = F) 
best.iter.sil <- gbm.perf(ml.sil, method = "cv")
cat("Optimal number of trees:", best.iter.sil, "\n") 
pred_cv.sil <- predict(ml.sil, xgras.sil, n.trees = best.iter.sil)
rmse.sil <- sqrt(mean((xgras.sil$fnti - pred_cv.sil)^2)) 
rmse.sil # RMSE = 0.87
ml.sil.s <- gbm(
  fnti ~ log(prod_no_litter) + factor(source) + factor(treat),
  distribution = "gaussian",
  data = xgras.sil,
  bag.fraction = 0.8,
  interaction.depth = 3,
  shrinkage = 0.01,
  n.trees = best.iter.sil,
  cv.folds = 5,
  verbose = F) 
# Visualizing
summary(
  ml.sil.s, 
  cBars = 3, 
  method = permutation_relative_influence)

# 4.2 graphing relative influence of productivity estimates on phylo-sesMNTD 
contri <- data.frame(
  Productivity = rep(c("Live biomass", "Seed source", "Manipulated rainfall"), each = 4),
  Influence = c(63.18395, 82.57198, 52.6518386, 63.75977, 
                36.81605, 17.42802, 46.9052635, 36.24023, 
                0.00000, 0.00000, 0.4428979, 0.00000), 
  Site = rep(c("Driest site Colby", "Dry site Hays", "Mesic site Manhattan", "Wettest site Carbondale"), times = 12))
contri$Productivity <- factor(contri$Productivity, 
                              levels = rev(c("Live biomass", "Seed source", "Manipulated rainfall")))
rela.f <- ggplot(contri, aes(x = Influence, y = Productivity, fill = Site)) + 
  geom_col(position = position_dodge(width = 0.7), width = 0.6, alpha = 0.9, color = "black") + 
  geom_text(aes(label = round(Influence, 1)), 
            position = position_dodge(width = 0.7), 
            hjust = -0.3, size = 4) +
  scale_fill_manual(values = c("Driest site Colby" = "#f0f0f0", "Dry site Hays" = "#bdbdbd", 
                               "Mesic site Manhattan" = "#636363", "Wettest site Carbondale" = "#252525"),
                    labels = c("Driest site \nColby", "Dry site \nHays", "Mesic site \nManhattan", "Wettest site \nCarbondale")) +
  labs(x = "Relative influence (%)", y = "  Productivity estimates") + 
  scale_y_discrete(expand = expansion(mult = c(0.2, 0.01))) + 
  theme_classic(base_size = 14) + 
  theme(axis.text.y = element_text(size = 10.5, angle = 0, hjust = 1, vjust = 1.4),legend.position = c(0.42, 0.867),
        axis.title.y = element_text(margin = margin(r = -14)), legend.key.size = unit(1.1, "cm"),
        legend.background = element_rect(fill = alpha("white", 0.6), color = "black"),
        legend.box.background = element_rect(color = "black"), axis.ticks.y=element_blank(),
        legend.key = element_rect(fill = NA), legend.title = element_text(hjust = 0.5)) +
  coord_cartesian(xlim = c(0, 110)) + # Adjust to your maximum influence 
  guides(fill = guide_legend(nrow = 4))

ggarrange(rela.t, rela.p, rela.f, 
          labels = c(" A", " B", " C"), ncol = 1, nrow = 3, align = 'hv',
          common.legend = T, legend = "right", legend.grob = get_legend(rela.f))
