# Supplementary material for: Ecotypic Identity and Manipulated Rainfall Modulate Diversity‐Productivity Relationships Across a Precipitation Gradient
Source: Ecol Evol. 2026 Apr 9;16(4):e73464. doi: 10.1002/ece3.73464 (PMC13065499; doi:10.1002/ece3.73464)
Supplement: Supplementary file 4 — Appendix S8: Species abundance and functional trait data. [file ECE3-16-e73464-s005.xlsx]

## Sheet: Appendix S8 README
Worksheet Label	Data file associated with Ren et al. 2026. Ecotypic identity and manipulated rainfall modulate diversity-productivity relationships across a precipitation gradient. Ecology and Evolution.
Worksheet: (A) Species Abundance in 2012	Column A	List of plot labels
	Row A	List of species in 2012
	Matrix B2 : BP101	Community matrix in 2012 (percent canopy cover for each species)
Worksheet: (B) Species Abundance in 2021	Column A	List of plot labels
	Row A	List of species in 2021
	Matrix B2 to AW101	Community matrix in 2021 (percent canopy cover for each species)
Worksheet: (C) Functional Traits in 2012	Column A	Species scientific name
	Column B	Leaf area (cm2) of the species
	Column C	Specific leaf area (cm2 g-1) of the species
	Column D	Height (cm) of the species
	Column E	Leaf N content (mg g-1) of the species
	Column F	Seed mass (g per 1,000 seeds) of the species
	Column G	Growth form (1 = graminoid, 2 = legume, 3 = non-legume forb, 4 = vine, 5 = tree)
	Column H	Life span (1 = annual, 2 = biennial, 3 = perennial)
	Column I	Pollination syndrome (1 = biotic, 2 = abiotic)
	Column J	Seed dispersal category (1 = biotic, 2 = abiotic)
	Column K	Clonal reprduction (1 = true, 2 = false)
Worksheet: (C) Functional Traits in 2021	Column A	Species scientific name
	Column B	Leaf area (cm2) of the species
	Column C	Specific leaf area (cm2 g-1) of the species
	Column D	Height (cm) of the species
	Column E	Leaf N content (mg g-1) of the species
	Column F	Seed mass (g per 1,000 seeds) of the species
	Column G	Growth form (1 = graminoid, 2 = legume, 3 = non-legume forb, 4 = vine, 5 = tree)
	Column H	Life span (1 = annual, 2 = biennial, 3 = perennial)
	Column I	Pollination syndrome (1 = biotic, 2 = abiotic)
	Column J	Seed dispersal category (1 = biotic, 2 = abiotic)
	Column K	Clonal reprduction (1 = true, 2 = false)

## Sheet: (A) Species Abundance in 2012
Plot_Code	Acer_saccharinum	Allium_vineale	Amaranthus_tuberculatus	Ambrosia_artemisiifolia	Andropogon_gerardi	Asclepias_tuberosa	Barbarea_vulgaris	Bassia_scoparia	Bromus_tectorum	Capsella_bursa_pastoris	Cerastium_fontanum	Chamaecrista_fasciculata	Chenopodium_album	Cirsium_discolor	Conoclinium_coelestinum	Convovulus_arvenesis	Conyza_canadensis	Dalea_purpurea	Desmodium_illinoense	Digitaria_sanguinalis	Eleusine_indica	Elymus_canadensis	Eragrostis_cilianensis	Eragrostis_spectabilis	Erigeron_annuus	Eupatorium_serotinum	Euphorbia_prostrata	Geranium_carolinianum	Hordeum_pusillum	Ipomea_hederacea	Juncus_tenuis	Lactuca_serriola	Lepidium_virginicum	Mollugo_verticillata	Monarda_fistulosa	Myosotis_verna	Oenothera_laciniata	Oligoneuron_rigidum	Oxalis_stricta	Panicum_capillare	Panicum_dichotomiflorum	Panicum_virgatum	Paspalum_dilatatum	Penstemon_digitalis	Physalis_heterophylla	Poa_annua	Populus_deltoides	Ranunculus_abortivus	Rudbeckia_hirta
COL_A_SIL_AMB_Y12_1	0	0	0	0	20	0	0	7.5	1.5	0	0	1.5	0	0	0	1.5	0	1	0	0	0	0	1.5	0	0	0	0	0	0	0	0	0	0	0	0	0	0	0	0	1.5	0	0	0	0	0	0	0	0	0
COL_A_MIX_AMB_Y12_3	0	0	0	0	42.5	1	0	0	0	0	0	1	0	0	0	0.5	0	1	0	0	3.5	0	0	0	0	0	0	0	0	0	0	0	0	0	0	0	0	0	0	0	0	0	0	0	0	0	0	0	0
COL_A_KNZ_AMB_Y12_4	0	0	0	0	22.5	1	0	0	2	0	0	0.5	0	0	0	0	0	1	0	0	5.5	0	0	0	0	0	0	0	0	0	0	0	0	0	0	0	0	0	0	0	0	0	0	0	0	0	0	0	0
COL_A_HAY_AMB_Y12_5	0	0	0.5	0	15	0.5	0	15	0	0	0	1	0	0	0	0	1	0	0	0	0	0	0	0	0	0	0.5	0	0	0	0	0	0	0	0	0	0	0	0	10	0	0	0	0	0	0	0	0	0
COL_B_HAY_AMB_Y12_6	0	0	0	0	40	0	0	0	0	0	0	1	0	0	0	0	0.5	1	0	0	3.5	7	0	0	0	0	0	0	0	0	0	0	0	0	0	0	0	0	0	4	0	0	0	0	0	0	0	0	0
COL_B_KNZ_AMB_Y12_7	0	0	1.5	0	14	0	0	8	0	0	0	0	0	0	0	0	0	0.5	0	0	0	5	0	0	0	0	0	0	0	0	0	0	0	0	0	0	0	0	0	4.5	0	0	0	0	0	0	0	0	0
COL_B_SIL_AMB_Y12_8	0	0	0	0	15	3	0	8	0	0	0	0.5	0	0	0	0	0	1	0	0	4	2.5	0	0	0	0	0.5	0	0	0	0	0	0	0	0	0	0	0	0	0	0	0	0	0	0	0	0	0	0
COL_B_MIX_AMB_Y12_9	0	0	0	0	18.5	0	0	30	0	0	0	0	0	0	0	0	0	0	0	0	0	0	0	0	0	0	0	0	0	0	0	0	0	0	0	0	0	0	0	0.5	0	0	0	0	0	0	0	0	0
COL_C_SIL_AMB_Y12_11	0	0	0	0	1	1.5	0	60	0	0	0	0	0	0	0	1.5	0	0	0	0	1.5	5	0	0	0	0	0	0	0	0	0	0	0	0	0	0	0	0	0	1	0	0	0	0	0	0	0	0	0
COL_C_MIX_AMB_Y12_12	0	0	0	0	45	1.5	0	0	0	0	0	0.5	0	0	0	0	0	0.5	0	0	2.5	10	0	0	0	0	0	0	0	0	0	0	0	0	0	0	0	0	0	0	0	0	0	0	0	0	0	0	0
COL_C_KNZ_AMB_Y12_14	0	0	0	0	37.5	1	0	1	0	0	0	1	0	0	0	0.5	0	0.5	0	0	4	16	0	0	0	0	0	0	0	0	0	0	0	0	0	0	0	0	0	0	0	0	0	0	0	0	0	0	0
COL_C_HAY_AMB_Y12_15	0	0	0	0	52.5	1	0	0	0	0	0	0.5	0	0	0	0	0	2	0	0	1	2.5	1	0	0	0	0	0	0	0	0	0	0	0	0	0	0	0	0	0	0	0	0	0	0	0	0	0	0
COL_D_MIX_AMB_Y12_16	0	0	0	0	30	1	0	0.5	0	0	0	1	0	0	0	0	3	1	0	0	1.5	3.5	0	0	0	0	0	0	0	0	0	0	0	0	0	0	0	0	0	0	0	0	0	0	0	0	0	0	0
COL_D_SIL_AMB_Y12_18	0	0	0	0	19	0	0	1.5	0	0	0	1	0	0	0	0	0	1	0	0	4	9	0	0	0	0	0	0	0	0	0	0	0	0	2.5	0	0	0	0	0	0	0	0	0	0	0	0	0	0
COL_D_HAY_AMB_Y12_19	0	0	0	0	47.5	1	0	1	0	0	0	0	0	0	0	0	0	0.5	0	0	2.5	0	0	0	0	0	0	0	0	0	0	0	0	0	0	0	0	0	0	0	0	0	0	0	0	0	0	0	0
COL_D_KNZ_AMB_Y12_20	0	0	0	0	27.5	4.5	0	0.5	0	0	0	0	0	0	0	0	0	1	0	0	3	0.5	0	0	0	0	0	0	0	0	0	0	0	0	0	0	0	0	0	0	0	0	0	0	0	0	0	0	0
HAY_A_SIL_AMB_Y12_21	0	0	0	0	15	0	0	67.5	0	0	0	4	1.5	0	0	0	0	7.5	0	0	0	0	0	0	0	0	0	0	0	0	0	0	0	0	0	0	0	0	0	0	0	0	0	0	0	0	0	0	0
HAY_A_SIL_RO_Y12_22	0	0	0	0	37.5	0	0	3	0	0	0	4.5	0	0	0	0	0	15	0	0	0	0	0	0	0	0	0	0	0	0	0	0	0.5	0	0	0	0	0	0	0	0	0	0	0	0	0	3.5	0	0
HAY_A_MIX_AMB_Y12_23_24	0	0	0	0	23.75	0	0	35	0	0	0	1.75	2.25	0	0	0	0	5	0	0	0	0	0	0	0	0	0	0	0	0	0	0	0	0	0	0	0	0	0	0	0	0	0	0	0	0	0.25	0	0
HAY_A_KNZ_AMB_Y12_25	0	0	0	0	28.5	1	0	30	0	0	0	1.5	1.5	0	0	0	0	3	0	0	0	0	5	0	0	0	0	0	0	0	0	0	0	0	0	0	0	0	0	0	0	0	0	0	0	0	0	0	0
HAY_A_KNZ_RO_Y12_26	0	0	0	1.5	11	0	0	67.5	0	0	0	0.5	0.5	0	0	0	0	1.5	0	0	0	0	0	0	0	0	0	0	0	0	0	0	0	0	0	0	0	0	0	0	0	0	0	0	0	0	0	0	0
HAY_A_HAY_AMB_Y12_27	0	0	0	0	15	0	0	50	0	0	0	2	1	0	0	0	0	3	0	0	0	0	0	0	0	0	0	0	0	0	0	0	0	0	0	0	0	0	0	0	0	0	0	0	0	0	0	0	0
HAY_A_HAY_RO_Y12_28	0	0	0	0	70	2	0	7.5	0	0	0	2	0	0	0	0	0	5	0	0	0	0	0	0	0	0	0	0	0	0	0	0	0	0	0	0	0	0	0	0	0	0	0	0	0	0	2.5	0	0
HAY_B_HAY_AMB_Y12_31	0	0	0	0	35	2.5	0	27.5	0	0	0	1	2	0	0	0	0	6	0	0	0	0	0	0	0	0	0	0	0	0	0	0	0	0	0	0	0	0	0	0	0	0	0	0	0	0	0	0	0
HAY_B_HAY_RO_Y12_32	0	0	0	0	7.5	0	0	95	0	0	0	1.5	4	0	0	0	0	0	0	0	0	0	0	0	0	0	0	0	0	0	0	0	0	0	0	0	0	0	0	0	0	0	0	0	0	0	0	0	0
HAY_B_KNZ_AMB_Y12_33	0	0	0	0	16.5	0	0	30	0	0	0	0	5	0	0	6	0	2.5	0	0	0	0	0	0	0	0	0	0	0	0	0	0	0	0	0	0	0	0	0	0	0	0	0	0	0.5	0	0	0	0
HAY_B_KNZ_RO_Y12_34	0	0	0	0	2.5	0	0	77.5	0	0	0	0.5	10	0	0	9	0	1.5	0	0	0	0	0	0	0	0	0	0	0	0	0	0	0	0	0	0	0	0	0	0	0	0	0	0	0	0	0	0	0
HAY_B_SIL_AMB_Y12_35	0	0	0	0	5	0	0	62.5	0	0	0	4	0.5	0	0	0	10	2.5	0	0	0	0	0	0	0	0	0	0	0	0	0	0	0	0	0	0	0	0	0	0	0	0	0	0	0	0	0	0	0
HAY_B_SIL_RO_Y12_36	0	0	0	0	1	0	0	85	0	0	0	2	1	0	0	0	0	6	0	0	0	0	0	0	0	0	0	0	0	0	0	0	0	0	0	0	0	0	0	0	0	0	0	0	0	0	0	0	0
HAY_B_MIX_AMB_Y12_37_38	0	0	0	0	4	0	0	93.75	0	0	0	0.25	5.25	0	0	0.75	0	0	0	0	0	0	0	0	0	0	0	0	0	0	0	0	0	0	0	0	0	0	0	0	0	0	0	0	0	0	0	0	0
HAY_C_SIL_AMB_Y12_41	0	0	0	0	10.5	0	0	37.5	0	0	0	6.5	0.5	0	0	12.5	6	1	0	0	0	0	0	0	0	0	0	0	0	0	0	0	0	0	0	0	0	0	0	0	0	0	0	8	0	0	0	0	0
HAY_C_SIL_RO_Y12_42	0	0	0	0	5	0	0	57.5	0	0.5	0	2.5	2	0	0	0	2.5	0	0	0	0	0	0	0	0	0	0	0	0	0	0	0	0	0	0	0	0	0	0	0	0	0	0	5.5	0	0	0	0	0
HAY_C_MIX_AMB_Y12_43_44	0	0	0	0	7.5	0.25	0	77.5	0	0	0	0.25	3.75	0	0	6.25	0.25	0.25	0	0	0	0	0	0	0	0	0	0	0	0	0	0	0	0	0	0	0	0	0	0	0	0	0	0.25	0	0	0	0	0
HAY_C_KNZ_AMB_Y12_45	0	0	0	0	26	0	0	53.5	0	0	0	12.5	0.5	0	0	0	0	0	0	0	0	0	0	0	0	0	0.5	0	0	0	0	0	0	0	0	0	0	0	0	0	0	0	0	1.5	0	0	0	0	0
HAY_C_KNZ_RO_Y12_46	0	0	0	0	25	0	0	57.5	0	0	0	11.5	4	0	0	0	0.5	0	0	0	0	0	0.5	0	0	0	0.5	0	0	0	0	0	0	0	0	0	0	0	0	0	0	0	0	4.5	0	0	0	0	0
HAY_C_HAY_AMB_Y12_47	0	0	0	0	42.5	0	0	42.5	0	0	0	9.5	0.5	0	0	0	1.5	0	0	0	0	0	0	0	0	0	0	0	0	0	0	0	0	0	0	0	0	0	0	0	0	0	0	4	0	0	0	0	0
HAY_C_HAY_RO_Y12_48	0	0	0	0	42.5	1.5	0	15	0	0	0	5	4.5	0	0	1	2	0	0	0	0	0	0	0	0	0	0	0	0	0	0	0	0	0	0	0	0	0	0	0	0	0	0	4.5	0	0	0	0	0
HAY_D_MIX_AMB_Y12_51_52	0	0	0	0	23.75	0.5	0	3	0	0	0	2.5	0.25	0	0	4	0	4.75	0	0	0	0	0	0	0	0	0	0	0	0	0	0	0	0	0	0	0	0	0	0	0	0	0	0	0	0	0	0	0
HAY_D_SIL_AMB_Y12_53	0	0	0	0	3.5	3.5	0	6.5	0	0	0	1	52.5	0	0	7.5	12.5	0.5	0	0	0	0	0	0	0	0	0.5	0	0	0	0	0	0	0	0	0	0	0	0	0	0	0	0	0	0	0	0	0	0
HAY_D_SIL_RO_Y12_54	0	0	0	0	8.5	2	0	6	0	0	0	0	7.5	0	0	2.5	0	6.5	0	0	0	0	0	0	0	0	0	0	0	0	0	0	0	0	0	0	0	0	0	0	0	0	0	0	0	0	0	0	0
HAY_D_HAY_AMB_Y12_55	0	0	0	0	35	0	0	27.5	0	0	0	1.5	0	0	0	0	0	4	0	0	0	0	0	0	0	0	0	0	0	0	0	0	0	0	0	0	0	0	0	0	0	0	0	0	0	0	0	0	0
HAY_D_HAY_RO_Y12_56	0	0	0	0	47.5	0	0	20	0	0	0	2.5	0	0	0	0	0.5	2	0	0	0	0	0	0	0	0	0	0	0	0	0	0	0	0	0	0	0	0	0	0	0	0	0	0	0	0	0	0	0
HAY_D_KNZ_AMB_Y12_57	0	0	0	0	22.5	0	0	0	0	0	0	1	0	0	0	0	4.5	6.5	0	0	0	0	0	0	0	0	0	0	0	0	0	0	0	0	0	0	0	0	0	0	0	0	0	0	0	0	17.5	0	0
HAY_D_KNZ_RO_Y12_58	0	0	0	0	31.5	0	0	2.5	0	0	0	1	0	0	0	0	0	5.5	0	0	0	0	0	0	0	0	0	0	0	0	0	0	0	0	0	0	0	0	0	0	0	0	0	0	0	0	4.5	0	0
KNZ_A_SIL_AMB_Y12_61	0	0	0	0	19	5	0	0	0	0	0	1.5	0	0	0	0	0	4	0	0	0	0	0	0	0.5	0	0	0	0	0	0	0	0	0	15	0	0	0	0	0	0	0	0	0	0	0	0	0	0
KNZ_A_SIL_RO_Y12_62	0	0	0	0	11.5	1	0	0	0	0	0	0.5	0.5	0	0	0	0	1	0	0	0	0	0	0	0	0	0	0	0	0	0	0	0	0.5	5	0	0	0	0	0.5	0	0	0	0	0	0	0	0	0
KNZ_A_MIX_Y12_63_64	0	0	0	0	23.75	1.75	0	0	0	0	0	0.5	0.25	0	0	0	0	1.5	0	0	0	0	0	0	0	0	0	0	0	0	0	0	0	0	2.5	0	0	0	0	0	0	0	0	0.75	0	0	0	0	0
KNZ_A_KNZ_AMB_Y12_65	0	0	0	0	11.5	3	0	0	0	0	0	3.5	0	0	0	0	0	9.5	0	0	0	0	0	0	0	0	0	0	0	0	0	0	0	0	3	0	0	0	0	0	0	0	0	0	0	0	0	0	0
KNZ_A_KNZ_RO_Y12_66	0	0	0	0	47.5	2	0	0	0	0	0	2	0	0	0	0	0	5.5	0	0	0	0	0	0	0	0	0	0	0	0	0	0	0	0	1	0	0	0	0	0	0	0	0	0	0	0	0	0	0
KNZ_A_HAY_AMB_Y12_67	0	0	0	0	47.5	1.5	0	0	0	0	0	17	0	0	0	0	0	3	0	0	0	0	0	0	0	0	0	0	0	0	0	0	0	0	2	0	0	0	0	0	0	0	0	0	0	0	0	0	0
KNZ_A_HAY_RO_Y12_68	0	0	0	0	22.5	1	0	0	0	0	0	3	0.5	0	0	0	0	7	0	0	0	0	0	0	0	0	0	0	0	0	0	0	0	0	14	0	0	0	0	0	0	0	0	0	0	0	0	0	0
KNZ_B_HAY_AMB_Y12_71	0	0	0	0	12.5	14	0	0	0	0	0	12	0	0	0	0	0	13	0	0	0	0	0	0	0	0	0	0	0	0	0	0	0	0	0.5	0	0	1	0	0	0	0	0	0	0	0	0	0	0
KNZ_B_HAY_RO_Y12_72	0	0	0	0	20	5.5	0	0	0	0	0	2	3	0	0	0	1.5	1.5	0	0	0	0	0	0	0	0	0	0	0	0	0	0	0	1	1.5	0	0	0	0	3	0	0	0	0	0	0	0	0	0
KNZ_B_KNZ_AMB_Y12_73	0	0	0	0	42.5	2.5	0	0	0	0	0	0.5	0.5	0	0	0	0	2.5	0	0	0	0	0	0	0	0	0	0	0	0	0	0	0	0	3	0	0	0	0	0.5	0	0	0	0	0	0	0	0	0
KNZ_B_KNZ_RO_Y12_74	0	0	0	0	29.5	4	0	0	0	0	0	2	0.5	0	0	0	0.5	1	0	0	0	0	0	0	0	0	0	0	0	0	0	0	0	0	0	0	0	0	0	2	0	0	0	0	0	0	0	0	0
KNZ_B_SIL_AMB_Y12_75	0	0	0	0	32.5	2.5	0	0	0	0	0	0	0	0	0	0	0	12.5	0	0	0	0	0	0	0.5	0	0	0	0	0	0	0	0	0	2	0	0	0	0	2	0	0	0	0	0	0	0	0	0
KNZ_B_SIL_RO_Y12_76	0	0	0	0	8	9	0	0	0	0	0	0.5	1	0	0	0	0.5	0.5	0	0	0	0	0	0	0	0	1	0	0	0	0	0	0	1	0	0	0	0.5	0	2	0	0	0	0	0	0	0	0	0
KNZ_B_MIX_AMB_Y12_77_78	0	0	0	0	25.5	7.75	0	0	0	0	0	1.5	0.75	0	0	0	0	1.25	0	0	0	0	0.25	0	0	0	0	0	0	0	0	0	0	0	4.25	0	0	0	0	2.25	0	0	0	0	0	0	0	0	0
KNZ_C_SIL_AMB_Y12_81	0	0	0	0	27.5	1.5	0	0	0	0	0	0	0.5	0	0	0	0.5	0	0	0	0	0	0.5	0	1	0	0	0	0	0	0	0	0	0.5	0	0	0	0	0	0	0	0	0	0	0	0	0	0	0
KNZ_C_SIL_RO_Y12_82	0	0	0	0	15	0.5	0	0	0	0	0	0.5	1	0	0	0	0	0	0	0	0	0	0.5	0	0.5	0	0	0	0	0	0	0	0	0.5	0	0	0	0	0	0.5	0	0	0	0	0	0	0.5	0	0.5
KNZ_C_MIX_AMB_Y12_83_84	0	0	0	0	17	2	0	0	0	0	0	3	0.5	0	0	0	0.25	2.75	0	0	0	0	0.75	0	0	0	0	0	0	0	0	0	0	0.5	5.75	0	0	0	0	0	0	0	0	0	0	0	0	0	0
KNZ_C_KNZ_AMB_Y12_85	0	0	0	0	37.5	3.5	0	0	0	0	0	1	0	0	0	0	0.5	0	0	0	0	0	0	2.5	0.5	0	0	0	0	0	0	0	0	0	5	0	0	0	0	0.5	0	0	0	0	0	0	0	0	0
KNZ_C_KNZ_RO_Y12_86	0	0	0	0	20	7.5	0	0	0	0	0	1	0.5	0	0	0	2	1	0	0	0	0	0	0	0.5	0	0	0	0	0	0	0	0	1	12.5	0	0	0	0	1	0	0	0	0	0	0	0	0	0
KNZ_C_HAY_AMB_Y12_87	0	0	0	0	20	2	0	0	0	0	0	0	1	0	0	0	0	1.5	0	0	0	0	0	0	0.5	0	0	0	0	0	0	0	0	0.5	0	0	0	0	0	0.5	0	0	0	0	0	0	0	0	0
KNZ_C_HAY_RO_Y12_88	0	0	0	0	13.5	0.5	0	0	0	0	0	0.5	1.5	0	0	0	0.5	1	0	0	0	0	0	0	0	0	0	0	0	0	0	0	0	0	0	0	0	0	0	1.5	0	0	0	0	0.5	0	0	0	0
KNZ_D_MIX_AMB_Y12_91_92	0	0	0	0	16.25	3.25	0	0	0	0	0	0	0.25	0	0	0	0.5	2.25	0	0	0	0	0	0	0.25	0	0	0	0	0	0	0	0	0	11.25	0	0	0	0	1.75	0	0	0	0	0.25	0	0	0	0
KNZ_D_SIL_AMB_Y12_93	0	0	0	0	15	3.5	0	0	0	0	0	1.5	0	0	0	0	1.5	4.5	0	0	0	0	0	0	0.5	0	0	0	0	0	0	0	0	0	11	0	0	0.5	0	0	0	0	0	0	0	0	0	0	0
KNZ_D_SIL_RO_Y12_94	0	0	0	0	4	4.5	0	0	0	0	0	3	0.5	0	0	0	0.5	0.5	0	0	0	0	0	0	0.5	0	0	0	0	0	0	0	0	0	0	0	0	0	0	0	0	0	0	0	0	0	0	0	0
KNZ_D_HAY_AMB_Y12_95	0	0	0	0	5	2.5	0	0	0	0	0	1	1.5	0	0	0	1.5	0	0	0	0	0	0	0	0	0	0	0	0	0	0	0	0	0	12.5	0	0	2	0	0	0	0	0	0	0	0	0	0	0
KNZ_D_HAY_RO_Y12_96	0	0	0	0	0	3	0	0	0	0	0	1	2.5	0	0	0	1.5	0	0	0	0	0	0	0	0	0	0	0	0	0	0	0	0	0	15	0	0	0	0	2	0	0	0	0	0	0	0	0	0
KNZ_D_KNZ_AMB_Y12_97	0	0	0	0	20	1	0	0	0	0	0	0.5	1.5	0	0	0	1	0	0	0	0	0	0	0	0	0	0	0	0	0	0	0	0	0.5	10.5	0	0	3	0	0	0	0	0	0	0	0	0	0	0
KNZ_D_KNZ_RO_Y12_98	0	0	0	1	10	2	0	0	0	0	0	0.5	1.5	0	0	0	1	0	0	0	0	0	0.5	0	0.5	0	0	0	0	0	0	0	0	0	19	0	0	0	0	0	0	14	0	0	0	0	0	0	0
SIL_A_SIL_RO_Y12_101	0	0	0	0	72.5	0.5	0	0	0	0	2.5	11	21	0	0	0	17.5	0	0	0	0	0	0	0	0	0.5	0	0	0	0	0	0	0	0	0	0	0	0	0.5	0	0	0	0.5	0	0	0	0	1	0
SIL_A_SIL_AMB_Y12_102	0	0	0	0	50	2	0.5	0	0	0	0.5	9	22.5	0	0	5	11	0	0	0	0	0	0	0	0	1	0	12	1	0	0	0	0	0	1	1.5	0	0	0	0	0	0	17	0	0	0	0	0.5	0
SIL_A_MIX_AMB_Y12_103_104	0	0.25	0	0	7.5	0	2.25	0	0	1.25	5	0	19.5	0	0	3.75	11.25	1.25	0	0	0	0	0	0	2.75	13.25	0	27.5	0	0	0	0.5	0	0	0	6.75	0	0	2.5	0	0	0	0	1.25	0	0	0	1	0
SIL_A_KNZ_RO_Y12_105	0	3.5	0	0	27.5	0	0	0	0	2	12	19.5	5	0	0	0	30.5	0	0	0	1	0	0	0	0.5	0	0	1	0	0	0	0	0	0	0	22.5	0	0	5.5	0	0	0	0	0	0	0	0	0.5	0
SIL_A_KNZ_AMB_Y12_106	0	1.5	0	0	17.5	0	0	0	0	2.5	12.5	13.5	17.5	0	0	0	12.5	0	0	0	0	0	0	0	0	3.5	0	0	0	0	2.5	0	0	0	0	27.5	0	0	12.5	0	0	0	0	0	0	8.5	0	1.5	0
SIL_A_HAY_AMB_Y12_107	0	0.5	0	0	20	0	0	0	0	0	0.5	14	5	0	0	0	2.5	0	0	0	0	0	0	0	1	0	0	0	0	0	0	0	0	0	41.5	1	0	0	0.5	0	0	0	0	2	0	5	0	0.5	0
SIL_A_HAY_RO_Y12_108	0	2	0	0	10	0	0	0	0	0.5	4	32.5	3.5	0	0	0	20	0	0	0	0	0	0	0	11.5	0	0	0	0	0	0	0	0	0	0	2	0	0	17.5	0	0	0	0	2.5	0	0	0	1	0
SIL_B_HAY_AMB_Y12_109	0	1.5	0	0	25	1.5	0	0	0	0.5	4	0.5	0	5	0	0	6.5	0	0	0	0	0	0	0	4	0	0	42.5	23.5	40.5	2.5	0	0	0	0	5	1	0	10	0	17.5	0	0	0.5	0	0	0	3.5	0
SIL_B_HAY_RO_Y12_110	0	0	0	0	25	1.5	0	0	0	0	5	0.5	0	4	0	0	2	0	0	5	0	0	0	0	0	26.5	0	27.5	49	0	1	0	0	0	0	3.5	0	0	5	0	0	0	1.5	0	0	0	0	1.5	0
SIL_B_KNZ_RO_Y12_111	0	3.5	0	0	30	0	0	0	0	0	25	0	26.5	0	0	0	27.5	0	0	0	0	0	0	0	0	3	0	25	0	10	0	0	0	0	0	1.5	0	0	12.5	0	0	0	0	0	0	0	0	2.5	0
SIL_B_KNZ_AMB_Y12_112	0	1	0	0	15	0	0	0	0	0.5	3	1	9	0	0	0	25	0	0	0	0	0	0	0	0	0	0	2.5	0	0	0	0	0	0	0	1.5	0	0	12.5	0	0	0	0	0	0	0	0	1.5	0
SIL_B_SIL_RO_Y12_113	0	2.5	2	0	22.5	1.5	0	0	0	1	13.5	4	21.5	0	0	0	15	0	0	0	0	0	0	0	0	4.5	0	28.5	0	4	0	0	0	0	20	0	0	0	8.5	0	0	0	0	0	0	0	0	1	0
SIL_B_SIL_AMB_Y12_114	0	1	1	0	0	1	0	0	0	1	15	4	3	0.5	0	0	13.5	0	1	0	0	0	0	0	0	0.5	0	47.5	0	30	0	0	0	0	0	1	0	0	23	0	0	0	0	0	0	0	0	1	0
SIL_B_MIX_AMB_Y12_115_116	0	2	0	0	22.5	1.75	0.25	0	0	2.25	5.25	8.75	11	0	0	0	13.25	0	0	0	0	0	0	0	0	1	0	0.5	0.25	0.25	0	1	2.25	0	5.25	5	0	0	4.25	0	0	0	0	0.5	0	0	0	0.25	0
SIL_C_SIL_RO_Y12_117	0	0	0	3.5	50	1.5	0	0	0	5.5	1	6	15	0	0	0	25	0	0	0	0	0	0	0	0	0	0	0	0	0	0	0	0	0	0	1.5	0	0	6.5	0	0	0	0	0	0	0	0	1	0
SIL_C_SIL_AMB_Y12_118	0	0	0	1	47.5	6	0	0	0	1	0	9.5	10.5	0	0	0	11	0	0	0	0	0	0	0	0	0.5	0	0	0	0	0	0	0	0	0	0.5	0	0	6	0	0	0	0	0	0	0	0	1	0
SIL_C_MIX_AMB_Y12_119_120	0	1	0	0	20.25	0.75	0	0	0	0.5	0	0.25	27.5	0	0	0	14	0	0	0	0	0	0	0	0	1.25	0	0	1.25	4.25	0	0	0	0	2	1	0	0	4.5	0	0	0	0	0.5	0	0	0	0	0
SIL_C_KNZ_RO_Y12_121	0	0.5	2.5	0	20	1	0	0	0	0	0	4	0.5	0	0	0	8	0	0	0	0	0	0	0	0	1.5	0	0	0	10	0	0	0	0	2	0	0	0	15	0	0	0	0	0	0	0	0	1.5	0
SIL_C_KNZ_AMB_Y12_122	1	0	1	0	17.5	5	0	0	0	0	0	1	9	15	0	0	6	0	0	0	0	2.5	0	0	0	2	0	1.5	0	25	0	0	0	0	0	0	0	0	2.5	0	0	0	0	0	0	0	0	3	0
SIL_C_HAY_RO_Y12_123	1	8	0	0	12.5	3	0	0	0	0.5	4.5	8.5	4	9	0	0	10	0	0	0	0	0	0	0	0	0	0	0	0	3.5	0	0	3	0	18.5	3	0	0	13.5	0	0	0	0	0	0	0	0	2.5	0
SIL_C_HAY_AMB_Y12_124	0	9	0	0	21	4.5	0	0	0	2.5	4	1	2.5	0.5	0	0	15	0	0	0	0	0	0	0	0	1	0	15	0	10.5	0	0	5	0	2.5	0	0	0	10	0	0	0	0	0	0	0	0	2	0
SIL_D_MIX_AMB_Y12_125_126	0	0	0	0	31.25	1.75	0	0	0	5.25	2.75	3.75	50	0	0	0	14.75	0	0	0	0	0	0	0	0	7	0	0.25	0	0.25	0	0.25	0	0	0	1.25	0	2.5	4	0	0	0	0	0	0	0	0	0	0
SIL_D_SIL_AMB_Y12_127	0	0	0	0	57.5	1.5	0	0	0	0	0	1	0	0	0	0	16.5	0	0	0	0	0	0	0	0	1	0	0	0	0	0	0	0	0	0	0	0	0	4.5	0	0	0	0	0	0	0	0	0	0
SIL_D_SIL_RO_Y12_128	0	0	0	0	65	4	0	0	0	0	0	0.5	1.5	0	0	0	6	0	0	0	0	0	0	0	0	0	0	0	2.5	0	0	0	0	0	12	0	0	0	2	0	0	0	0	0	0	0	0	0	0
SIL_D_HAY_AMB_Y12_129	0	0	0	0	12.5	0	0	0	0	4	0	1	1	0	0	0	30	0	25	0	0	0	0	0	5	4	0	1	0	25.5	0	0	0	0	2	0	0	0	42.5	0	0	0	0	0	0	0	0	0	0
SIL_D_HAY_RO_Y12_130	0	0	0	0	4	0	0	0	0	1.5	0	1	15	0	6	0	27	0	0	0	0	0	0	0	0	39	0	0	0	3	0	0	0	0	0	0	0	0	17.5	0	0	0	0	0	0	0	0	0	0
SIL_D_KNZ_RO_Y12_131	0	5	0	37.5	37.5	1	0	0	0	0	0	4	2	0	0	0	4.5	0	0	0	0	0	0	0	0	1.5	0	0	0	0.5	0	0	0	0	0	0	0	0	11.5	0	0	0	0	0	0	0	0	1.5	0
SIL_D_KNZ_AMB_Y12_132	0.5	4.5	0	5	45	1.5	0	0	0	2	8.5	7.5	5	0	0	0	7.5	0	0	0	0	0	0	0	0	0	0	7.5	0	0	0	0	0	0	2	0	0	0	15	0	0	0	0	0	0	0	0	1.5	0
[truncated: 18 more columns]

## Sheet: (B) Species Abundance in 2021
Plot_Code	Acer_rubrum	Acer_saccharinum	Ageratina_aromatica	Andropogon_gerardi	Aristida_sp	Asclepias_tuberosa	Bassia_scoparia	Bouteloua_curtipendula	Chamaecrista_fasciculata	Chenopodium_album	Cirsium_undulatum	Convolvulus_arvensis	Conyza_canadensis	Cyperus_esculentus	Dalea_purpurea	Desmodium_illinoense	Digitaria_ischaemum	Elaeagnus_umbellata	Elephantopus_carolinianus	Eupatorium_serotinum	Euphorbia_prostrata	Hypericum_punctatum	Ipomoea_hederacea	Juncus_tenuis	Lactuca_serriola	Lespedeza_capitata	Lonicera_japonica	Monarda_fistulosa	Oligoneuron_rigidum	Opuntia_macrorhiza	Panicum_virgatum	Penstemon_digitalis	Physalis_heterophylla	Populus_deltoides	Prunus_serotina	Rhus_copallinum	Rosa_multiflora	Ruellia_humilis	Rumex_crispus	Setaria_viridis	Silphium_integrifolium	Solidago_canadensis	Sorghum_halepense	Symphyotrichum_sp	Sorghastrum_nutans	Sporobolus_compositus	Ulmus_sp	Vitis_aestivalis
COL_A_MIX_AMB_Y21_1	0	0	0	40.25	0	0	0	7.75	0	0	0	0	0	0	2.75	0	0	0	0	0	0	0	0	0	0	0	0	0	0	0	0	0	0	0	0	0	0	0	0	0	0	0	0	0	2.5	0	0	0
COL_A_SIL_AMB_Y21_2	0	0	0	21.25	1.25	0	0	7.75	6.25	0	0.25	0.5	0	0	2.5	0	0	0	0	0	1.5	0	0	0	0	0	0	0	0	2.5	0	0	0	0	0	0	0	0	0	0	0	0	0	0	0	7.75	0	0
COL_A_HAY_AMB_Y21_3	0	0	0	21.25	0	0	0	12.5	0	0	0.25	0	0	0	0	0	0	0	0	0	0.75	0	0	0	0.25	0	0	0	0	0	0	0	0	0	0	0	0	0	0	0	0	0	0	0	0	1.5	0	0
COL_A_KNZ_AMB_Y21_4	0	0	0	58.75	0	0	0	3.75	0.25	0	0	0	0	0	0	0	0	0	0	0	0	0	0	0	0	0	0	0	0	0	0	0	0	0	0	0	0	0	0	0	0	0	0	0	0	2.75	0	0
COL_B_HAY_AMB_Y21_5	0	0	0	21.25	0	0	0	33.75	0	0	0	0	0	0	0	0	0	0	0	0	0.25	0	0	0	0	0	0	0	0	0	0	0	0	0	0	0	0	0	0	0	0	0	0	0	2.75	0	0	0
COL_B_SIL_AMB_Y21_6	0	0	0	30	0	0	0	22.5	0.5	0	0	0	0	0	0	0	0	0	0	0	0.25	0	0	0	0	0	0	0	0	0	0	0	0	0	0	0	0	2.5	0	0	0	0	0	0	0	0	0	0
COL_B_MIX_AMB_Y21_7	0	0	0	73.75	0	0	0	1.5	0.25	0	0	0	0	0	1.25	0	0	0	0	0	0	0	0	0	0	0	0	0	0	0	0	0	0	0	0	0	0	0	0	0	0	0	0	0	0	0	0	0
COL_B_KNZ_AMB_Y21_8	0	0	0	68.75	0	0	0	4.5	0	0	0	0.25	0	0	0	0	0	0	0	0	0	0	0	0	0	0	0	0	0	0	0	0	0	0	0	0	0	0	0	0.25	0	0	0	0	0	0.25	0	0
COL_C_HAY_AMB_Y21_9	0	0	0	22.5	0	0	0	23.75	0	0	2.5	0	0	0	0	0	0	0	0	0	0	0	0	0	0	0	0	0	0	0	0	0	0	0	0	0	0	0	0	0.25	0	0	0	0	4	0.25	0	0
COL_C_KNZ_AMB_Y21_10	0	0	0	67.5	0	0	0	4	0	0	1.25	0	0	0	0	0	0	0	0	0	0	0	0	0	0	0	0	0	0	0	0	0	0	0	0	0	0	0	0	0	0	0	0	0	2.5	0.25	0	0
COL_C_SIL_AMB_Y21_11	0	0	0	11.5	1.5	0	0	45	0.25	0	0	3	0	0	0	0	0	0	0	0	0.25	0	0	0	0	0	0	0	0	0	0	0	0	0	0	0	0	0	0	0	0	0	0	0	0	0.25	0	0
COL_C_MIX_AMB_Y21_12	0	0	0	77.5	0	0	0	2	0	0	0	0.5	0	0	0	0	0	0	0	0	0	0	0	0	0	0	0	0	0	0	0	0	0	0	0	0	0	0	0	0	0	0	0	0	0.25	0	0	0
COL_D_KNZ_AMB_Y21_13	0	0	0	60	0	0	0	2.5	0	0	0	0	0	0	0	0	0	0	0	0	0	0	0	0	0	0	0	0	0	0	0	0	0	0	0	0	0	0	0	0	0	0	0	0	3.25	1.25	0	0
COL_D_SIL_AMB_Y21_14	0	0	0	30	0	0	0	9	0.25	0	0	4	0	0	0	0	0	0	0	0	0	0	0	0	0	0	0	0	0	0	0	0	0	0	0	0	0	0	0	0	0	0	0	0	8.75	2.75	0	0
COL_D_MIX_AMB_Y21_15	0	0	0	47.5	0.25	0.25	0	6.5	0	0	0	2.5	0	0	0	0	0	0	0	0	0	0	0	0	0	0	0	0	0	0	0	0	0	0	0	0	0	0	0	0.25	0	0	0	0	1.5	2	0	0
COL_D_HAY_AMB_Y21_16	0	0	0	80	0	0	0	0.5	0	0	0	0.25	0	0	0	0	0	0	0	0	0	0	0	0	0	0	0	0	0	0	0	0	0	0	0	0	0	0	0	0	0	0	0	0	0	0.25	0	0
HAY_A_MIX_AMB_Y21_17	0	0	0	72.5	0	0	0	0	0	0	0	0	0	0	0	0	0	0	0	0	0.25	0	0	0	0	0	0	0	0	0	2.5	0	0	0	0	0	0	0	0	1.25	0	0	0	0	5	0	0	0
HAY_A_SIL_AMB_Y21_18	0	0	0	0	0	0	75	0	0	0	0	0	0	0	3	0	0	0	0	0	0	0	0	0	0	0	0	0	0	0	0	0	0	0	0	0	0	0	0	17.5	0	0	0	0	0	0	0	0
HAY_A_SIL_RO_Y21_19	0	0	0	40	0	0	0	5.5	0	0	0	0	0	0	0	0	0	0	0	0	2.5	0	0	0	0	0	0	0	0	0	0	0	0	0	0	0	0	0	0	3	0	0	0	0	0	0	0	0
HAY_A_HAY_RO_Y21_20	0	0	0	65	0	0	0	10	0	0	0	0	0	0	0	0	0	0	0	0	0	0	0	0	0	0	0	0	0	0	0	0	0	0	0	0	0	0	0	0	0	0	0	0	0	0	0	0
HAY_A_HAY_AMB_Y21_21	0	0	0	77.5	0	0	0	0	0	0	0	0	0	0	0	0	0	0	0	0	0	0	0	0	0	0	0	0	0	0	0	0	0	0	0	0	0	0.5	0	0	0	0	0	0	0	0	0	0
HAY_A_KNZ_RO_Y21_22	0	0	0	50	0	0	0	10	0	0	0	5	0	0	0	0	0	0	0	0	2.5	0	0	0	0	0	0	0	0	0	0	0	5	0	0	0	0	0	0	0	0	0	0	0	0	0	0	0
HAY_A_KNZ_AMB_Y21_23	0	0	0	5	0	0	0	32.5	0	0	0	10	0	0	0	0	0	0	0	0	0	0	0	0	0	0	0	0	0	0	0	0	15	0	0	0	0	0	0	0	0	0	0	0	0	0	0	0
HAY_B_SIL_RO_Y21_24	0	0	0	0	0	0	0	0	0	0	0	0	0	0	0	0	0	0	0	0	0	0	0	0	0	0	0	0	0	0	0	0	0	0	0	0	0	0	0	12.5	0	0	0	0	0	0	0	0
HAY_B_SIL_AMB_Y21_25	0	0	0	0	0	0	25	0.5	0	22.5	0	0	0	0	0	0	0	0	0	0	0	0	0	0	0	0	0	0	0	0	0	0	0	0	0	0	0	0	0	35	0	0	0	0	0	0	0	0
HAY_B_HAY_RO_Y21_26	0	0	0	0	0	0	92.5	0	0	0	0	0	0	0	0	0	0	0	0	0	0	0	0	0	0	0	0	0	0	0	0	0	0	0	0	0	0	0	0	1	0	0	0	0	0	0	0	0
HAY_B_HAY_AMB_Y21_27	0	0	0	0	0	0	52.5	0	0	25	0	0	0	0	0	0	0	0	0	0	0	0	0	0	0	0	0	0	0	0	0	0	0	0	0	0	0	0	0	10	0	0	0	0	0	0	0	0
HAY_B_MIX_AMB_Y21_28_29	0	0	0	71.25	0	0	1.25	0	0	0	0	0.5	0	0	0	0	0	0	0	0	0	0	0	0	0	0	0	0	0	0	0	0	0	0	0	0	0	0.25	0	5.25	0	0	0	0	0	0	0	0
HAY_B_KNZ_AMB_Y21_30	0	0	0	17.5	0	0	0	2.5	0	0.5	0	2.5	0.5	0	0	0	0	0	0	0	3	0	0	0	0	0	0	0	0	0	0	0	7.5	0	0	0	0	0	0	30	0	0	0	0	0	0	0	0
HAY_B_KNZ_RO_Y21_31	0	0	0	0	0	0	0	60	0	0	0	12.5	0	0	0	0	0	0	0	0	0	0	0	0	0	0	0	0	0	0	0	0	5	0	0	0	0	0	0	0.5	0	0	0	0	0	0	0	0
HAY_C_SIL_RO_Y21_32	0	0	0	0	0	0	32.5	15	0	0	0	0	0	0	0	0	0	0	0	0	0.5	0	0	0	0	0	0	0	0	0	0	0	0	0	0	0	0	0	0	37.5	0	0	0	0	0	0	0	0
HAY_C_SIL_AMB_Y21_33	0	0	0	0	0	0	0.5	45	0	0	0	7.5	0	0	0	0	0	0	0	0	5.5	0	0	0	5	0	0	0	0	0	0	0	0	0	0	0	0	0	0	15	0	0	0	0	0	0	0	0
HAY_C_HAY_RO_Y21_34	0	0	0	75	0	0	0	0	0	0	0	0.5	0	0	0	0	0	0	0	0	0.5	0	0	0	0	0	0	0	0	0	0	0	0	0	0	0	0	0	0	1	0	0	0	0	2.5	0	0	0
HAY_C_HAY_AMB_Y21_35	0	0	0	70	0	0	0	0	0	0	0	0.5	0	0	0	0	0	0	0	0	0.5	0	0	0	0	0	0	0	0	0	0	0	0	0	0	0	0	0	0	1	0	0	0	0	0	0	0	0
HAY_C_KNZ_RO_Y21_36	0	0	0	10	0	0	50	0	0	0	0	0	0	0	0	0	0	0	0	0	0	0	0	0	0	0	0	0	0	0	0	0	0	0	0	0	0	0	0	17.5	0	0	0	0	0	0	0	0
HAY_C_KNZ_AMB_Y21_37	0	0	0	0	0	0	55	0.5	0	0	0	0	0	0	0	0	0	0	0	0	0.5	0	0	0	0	0	0	0	0	0	0	0	0	0	0	0	0	0	0	30	0	0	0	0	0	0	0	0
HAY_C_MIX_AMB_Y21_38_39	0	0	0	42.5	0	0	0.25	1.5	0	0	0	1.5	0	0	0	0	0	0	0	0	0.75	0	0	0	0	0	0	0	0	0	0	0	0	0	0	0	0	0	0	22.75	0	0	0	0	0.25	0	0	0
HAY_D_KNZ_AMB_Y21_40	0	0	0	3	0	0	0	3	0	0	0	0	0	0	0	0	0	0	0	0	0	0	0	0	0	0	0	0	0	0	0	0	22.5	0	0	0	0	0	0	5	0	0	0	0	37.5	0	0	0
HAY_D_KNZ_RO_Y21_41	0	0	0	30	0	0	0	5	0	0	0	0	0.5	0	0	0	0	0	0	0	0.5	0	0	0	0	0	0	0	0	0	0	0	5	0	0	0	0	0	0	0.5	0	0	0	0	20	5.5	0	0
HAY_D_HAY_RO_Y21_42	0	0	0	80	0	0	0	1	0	0	0	0	0	0	0	0	0	0	0	0	0.5	0	0	0	0	0	0	0	0	0	0	0	0	0	0	0	0	0.5	0	3	0	0	0	0	0	0	0	0
HAY_D_HAY_AMB_Y21_43	0	0	0	0	0	0	20	0	0	0	0	1	0	0	0	0	0	0	0	0	0	0	0	0	5	0	0	0	0	0	0	0	30	0	0	0	0	0	0	1	0	0	0	0	0	1	0	0
HAY_D_MIX_AMB_Y21_44	0	0	0	62.5	0	0	0	0	0	0	0	0	0	0	0	0	0	0	0	0	0.5	0	0	0	0	0	0	0	0	0	0	0	0.25	0	0	0	0	0	0	0.25	0	0	0	0	9	3.75	0	0
HAY_D_SIL_RO_Y21_45	0	0	0	0	0	0	0	67.5	0	0	0	0	0	0	0	0	0	0	0	0	0.5	0	0	0	0	0	0	0	0	0	0	0	25	0	0	0	0	0	0	0	0	0	0	0	0	0	0	0
HAY_D_SIL_AMB_Y21_46	0	0	0	0	0	0	0	35	0	0	0	0	0	0	0	0	0	0	0	0	2.5	0	0	0	0	0	0	0	0	0	0	0	20.5	0	0	0	0	27.5	0	0	0	0	0	0	0	0	0	0
MAN_A_MIX_AMB_Y21_47	0	0	0	57.5	0	0	0	3.25	0	0	0	0	0	0	1.5	2.75	0	0	0	0	0	0	0	0	0	6.25	0	0	0.25	0	0	1.25	0	0	0	0	0	0	0	0	0	0	0	0	3.75	0.5	0	0
MAN_A_SIL_AMB_Y21_48	0	0	0	42.5	0	0	0	7.5	0	0	0	0	0	0	0	12.5	0	0	0	0	0	0	0	0	0	0	0	0	0	0	0	0	0	0	0	0	0	0	0	0	0	0	0	0	15	0	0	0
MAN_A_SIL_RO_Y21_49	0	0	0	45	0	0	0	0	0	0	0	0	0	0	2.5	12.5	0	0	0	0	0	0	0	0	0	0	0	0	0	0	0	0	0	0	0	0	0	0	0	0	0	0	0	0	1	0	0	0
MAN_A_KNZ_RO_Y21_50	0	0	0	75	0	3	0	0	0	0	0	0	0	0	0	0.5	0	0	0	0	0	0	0	0	0	0	0	0	0	0	0	0	0	0	0	0	0	0	0	0	0	0	0	0	0	0	0	0
MAN_A_KNZ_AMB_Y21_51	0	0	0	52.5	0	10	0	5	0	0	0	0	0	0	0.5	2.5	0	0	0	0	0	0	0	0	0	0	0	0	0	0	0	0	0	0	0	0	0	1	0	0	0	0	0	0	8	0	0	0
MAN_A_HAY_AMB_Y21_52	0	0	0	0	0	0	0	10	0	0	0	0	0	0	0	5.5	10	0	0	0	0	0	0	0	0	0	0	0.5	0	0	0	0	5	0	0	0	0	0.5	0	5	0	0	0	0	30	0	0	0
MAN_A_HAY_RO_Y21_53	0	0	0	22.5	0	0	0	0	0	0	0	0	0	0	0	0.5	0	0	0	0	0	0	0	0	0	0	0	30	0	0	0	0	0	0	0	0	0	2.5	0	0	0	0	0	0	5	0	0	0
MAN_B_SIL_RO_Y21_54	0	0	0	75	0	0.5	0	0	0	0	0	0	0	0	0	0	0	0	0	0	0	0	0	0	0	0	0	0	0	0	0	2.5	0	0	0	0	0	0	0	0	0	0	0	0	0	0	0	0
MAN_B_SIL_AMB_Y21_55	0	0	0	17.5	0	0	0	1	0	0	0	0	0	0	0	0.5	0	0	0	0	0	0	0	0	0	5	0	0	0	0	0	0	0	0	0	0	0	0	0	0	0	0	0	0	37.5	0	0	0
MAN_B_KNZ_RO_Y21_56	0	0	0	55	0	0	0	0	0.5	0	0	0	0	0	0	0	0	0	0	0	0	0	0	0	0	0	0	0.5	0	0	0	0	0	0	0	0	0	15	0	0	0	0	0	0	10	0	0	0
MAN_B_KNZ_AMB_Y21_57	0	0	0	40	0	12.5	0	0	0	0	0	0	0	0	0	0	0	0	0	0	0	0	0	0	0	0	0	0.5	0	0	0	0	0	0	0	0	0	0	0	0	0	0	0	0	0.5	0	0	0
MAN_B_MIX_AMB_Y21_58	0	0	0	48.75	0	0.75	0	0.25	0.25	0	0	0	0	0	0	0	0	0	0	0	0	0	0	0	0	1.25	0	0	0	0	0	0	0	0	0	0	0	13.75	0	0	0	0	0	0	1.25	0	0	0
MAN_B_HAY_RO_Y21_59	0	0	0	35	0	30	0	0	0	0	0	0	0	0	0	2.5	0	0	0	0	0	0	0	0	0	0	0	0.5	0	0	0	0	0	0	0	0	0	0	0	0	0	0	0	0	0	0	0	0
MAN_B_HAY_AMB_Y21_60	0	0	0	0	0	0	0	10.5	0	0	0	0	0	0	0	5	32.5	0	0	0	0	0	0	0	0	0	0	0	0	0	0	0	0	0	0	0	0	0	0	1	0	0	0	0	17.5	0	0	0
MAN_C_SIL_AMB_Y21_61	0	0	0	8	0	0	0	0	0	0	0	0	0	0	0	12.5	0	0	0	0	0	0	0	0	0	0	0	0	0	0	0	0	0	0	0	0	0	3	0	0	0	0	0	0	35	2.5	0	0
MAN_C_SIL_RO_Y21_62	0	0	0	45	0	0	0	0	0	0	0	0	0	0	0	5	0	0	0	0	0	0	0	0	0	0	0	0	0	0	0	0	0	0	0	0	0	0.5	0	0	0	0	0	0	5	0	0	0
MAN_C_KNZ_RO_Y21_63	0	0	0	55	0	3	0	0	0.5	0	0	0	0	0	0	0	0	0	0	0	0	0	0	0	0	10	0	0	0	0	0	0	0	0	0	0	0	0.5	0	0	0	0	0	0	2.5	0	0	0
MAN_C_KNZ_AMB_Y21_64	0	0	0	65	0	0	0	0	0	0	0	0	0	0	0	5	0	0	0	0	0	0	0	0	0	10	0	0	0	0	0	0	0	0	0	0	0	0.5	0	0	0	0	0	0	0	0	0	0
MAN_C_HAY_RO_Y21_65	0	0	0	50	0	0	0	0	0.5	0	0	0	0	0	0	2.5	0	0	0	0	0	0	0	0	0	0	0	0	0	0	0	0	0	0	0	0	0	0	0	0.5	0	0	0	0	25	10	0	0
MAN_C_HAY_AMB_Y21_66	0	0	0	0	0	0	0	7.5	2.5	0	0	0	0.5	0	0	0	15	0	0	0	0	0	0	0	0	0	0	0	0	0	0	0	2.5	0	0	0	0	0	0	2.5	0	0	0	0	35	0	0	0
MAN_C_MIX_AMB_Y21_67	0	0	0	62.5	0	0.25	0	0	0	0	0	0	0	0	5	0	0	0	0	0	0	0	0	0	0	0	0	0.25	0	0	0	0	1.25	0	0	0	0	3.75	0	0	0	0	0	0	3	0.25	0	0
MAN_D_HAY_AMB_Y21_68	0	0	0	0.5	0	0	0	1	3	0	0	0	0	0	0	20	15	0	0	0	0	0	0	0	0	0	0	0	0	0	0	0	0	0	0	0	0	0	0	0	0	0	0	0	25	2.5	0.5	0
MAN_D_HAY_RO_Y21_69	0	0	0	75	0	5	0	0	0.5	0	0	0	0	0	3	0	0	0	0	0	0	0	0	0	0	0	0	0	0	0	0	0	0	0	0	0	0	0	0	0	0	0	0	0	0	0	0	0
MAN_D_KNZ_AMB_Y21_70	0	0	0	65	0	1	0	0	0	0	0	0	0	0	5	0	0	0	0	0	0	0	0	0	0	0	0	7.5	0	0	0	0	0	0	0	0	0	5.5	0	0	0	0	0	0	0	0	0	0
MAN_D_KNZ_RO_Y21_71	0	0	0	45	0	0	0	0	0	0	0	0	0	0	0	15	0	0	0	0	0	0	0	0	0	0	0	7.5	0	0	0	0	0	0.5	0	0	0	0	0	0	0	0	0	0	0	0	0	0
MAN_D_MIX_AMB_Y21_72	0	0	0	65	0	0	0.25	1.25	0	0	0	0	0	0	5.5	5.25	0	0	0	0	0	0	0	0	0	0	0	0	0	0	0	0	0	0	0	0	0	0.25	0	0	0	0	0	0	1.75	0	0	0
MAN_D_SIL_AMB_Y21_73	0	0	0	37.5	0	0	0.5	12.5	0.5	0	0	0	0	0	0	0.5	0	0	0	0	0	0	0	0	0	0	0	0	0	0	0	0	0	0	0	0	0	0	0	0	0	0	0	0	20.5	0	0	0
MAN_D_SIL_RO_Y21_74	0	0	0	70	0	5.5	0	0	0	0	0	0	0	0	0	0	0	0	0	0	0	0	0	0	0	0	0	0	0	0	0	0	0	0	0	0	0	3	0	0	0	0	0	0	0	0	0	0
SIL_A_SIL_RO_Y21_75	0	0	0	70	0	0	0	0	0	0	0	0	0	0	0	0	0	0	0	0	0	0	0	0	0	0	0	0	0	0	0	0	0	0	0	0	0	0	0	0	0	15	0	5	0	0	0	0
SIL_A1_SIL_AMB_Y21_76	0.5	0	0	50	0	0	0	0	0	0	0	0	0	0	0	0	0	0	0	0	0	0	0	0	0	0	0	0	0	0	0	0	0	0	0	0	0	0	0.5	0.5	0	2.5	0	5	0	0	0	0
SIL_A_MIX_AMB_Y21_77	0	1.25	0	42.5	0	2.5	0	0	0	0	0	0	0	0	3.75	0	0	0	0	0	0	0	0	1.25	0	0	0	0	0	0	0	5.5	0	0	0	0	0	1.5	0	0	0	17.5	0	2.5	20	0	0	0
SIL_A_KNZ_RO_Y21_78	0	0	0	35	0	0	0	0	0	0	0	0	0	0	0	10	0	0	0	0	0	0	0	0	0	0	0	0	0	0	0	0.5	0	0	0	0	0	2.5	0	2.5	0	27.5	0	0	25	0	0	0
SIL_A_KNZ_AMB_Y21_79	0	0	0	45	0	0.5	0	0	0	0	0	0	0	0	0	0	0	0	0	0	0	0	0	0	0	0	0	0	0	0	0	5	0	0	0	0	0	0	0	0	0	20	0	0	2.5	0	0	0
SIL_A_HAY_RO_Y21_80	0	0	0	0	0	0	0	0	0	0	0	0	0	0	0.5	12.5	0	0	0	0	0	0	0	0	0	0	0	0	0	0	0	5	0	0	0	0	0	0	0	0	0	55	0	2.5	2.5	0	0	0
SIL_A_HAY_AMB_Y21_81	0	0	0	2.5	0	0.5	0	0	7.5	0	0	0	0	0	0	0	0	0	0	0	0	0	0	0	0	0	0	0	0	0	0	17.5	0	0	2.5	0	0	0	0	0	0	17.5	0	0	7.5	0	0	0
SIL_B_HAY_RO_Y21_82	0	2.5	0	25	0	7.5	0	0	2.5	0	0	0	0	0	0	17.5	0	0	0	0	0	0	0	0.5	0	0	0	0	0	0	0	5	0	0	0	0	0	0	0	0	0	17.5	0	0	7.5	0	0	0
SIL_B_HAY_AMB_Y21_83	0	0	0	25	0	0	0	0	0	0	0	0	0	0	0	2.5	0	0	0	0	0	0	0	0	0	0	0	0	0	0	0	12.5	0	0	0	0	0	2.5	0	0	0	37.5	0	0	12.5	0	0	0
SIL_B_KNZ_RO_Y21_84	0	0	0	0	0	0	0	0	0	0	5	0	0	0.5	0	0	0	0	0	0	0	0	0	0	0	0	0	0	0	0	0	0	0	0	0	20	2.5	0	0	0	0	20	0	0	7.5	0	0	2.5
SIL_B_KNZ_AMB_Y21_85	0	0	0	0	0	0	0	0	0	0	15	0	0	0	0	0	0	0	0	0	0	0	0	0	0	0	0	2.5	0	0	0	7.5	0	0	0	17.5	0	0	0	0	0	20	0	0	27.5	0	0	2.5
SIL_B_SIL_RO_Y21_86	0	0	0	32.5	0	2.5	0	0	0	0	10	0	0	0	0	2.5	0	0	0	0	0	0	0	0	0	5	0	0	0	0	0	0	0	0	2.5	15	0	0	0	0.5	0	7.5	0	0	0	0	0	2.5
SIL_B_SIL_AMB_Y21_87	0	0	0	40	0	0	0	0	0	0	0	0	0	0	0	0	0	0	0	0	0	0	0	0	0	0	0	0	7.5	0	0	0.5	0	0	0	0	0	0	15	0	0	10	0	0	22.5	0	0	0
SIL_B_MIX_AMB_Y21_88	0	0	0	33.75	0	0	0	0	6.25	0	0	0	0	0	0	0	0	0	0	0	0	0	0	0	0	0	0	5	0	0	0	0.25	0	0	0	0	0	0	0	0	0	31.25	0	0	17.5	0	0	0
SIL_C_SIL_RO_Y21_89	0	0	0	77.5	0	0.5	0	0	0	0	0	0	0	0	0	0	0	0	0	0	0	0	0	0	0	0	0	0	0	0	0	0	0	0	0	0	0	0	0	0	0	10	0	0	0	0	0	0
SIL_C_SIL_AMB_Y21_90	0	0	0	65	0	0.5	0	0	0	0	0	0	0	0	0	0	0	0	0	0	0	0	0	0	0	0	0	2.5	0	0	0	12.5	0	0	0	0	2.5	0	0	0	0	2.5	0	0	5.5	0	0	0
SIL_C_MIX_AMB_Y21_91	0	0	0	12.75	0	1.25	0	0	0	0	0	0	0	0	0	0	0	0	0	0	0	0	0	0	0	0	0	1.5	0	0	0	0	0	0	0	46.25	0	0	0	0	0	12.5	0	0	5	0	0	0
SIL_C_KNZ_AMB_Y21_92	0	0	0	0	0	0.5	0	0	0	0	0	0	0	0	0	0	0	0	0	0	0	0	0	0	0	0	0	5	0	0	0	0	0	0	0	25	0	0	0	0	0	0	0	0	0	0	0	0
SIL_C_KNZ_RO_Y21_92	0.5	0	0	0	0	0	0	0	0	0	0	0	0	0	0	0	0	0	2.5	0	0	0	2.5	0	0	0	2.5	0	0	0	0	0	0	0	0	80	2.5	0	0	0	0	0	0	0	0	0	0	0
SIL_C_HAY_AMB_Y21_93	0	0	0	20	0	2.5	0	0	0.5	0	0	0	0	0	0	0	0	0	0	0	0	0	0	0	0	0	0	20	0.5	0	0	5	0	0	0	0	0	0	0.5	0	0	27.5	0	0	20	0	0	0
SIL_C_HAY_RO_Y21_94	0	0	0	12.5	0	0.5	0	0	0	0	0	0	0	0	0	2.5	0	2.5	0	0	0	0	0	0	0	0	0	7.5	0	0	0	0.5	0	0	0	0	0	5	0	2.5	0	52.5	5	0	0.5	0	0	0
SIL_D_MIX_AMB_Y21_95	0	0	0.25	52.5	0	0.25	0	0	0	0	0	0	0	0	1.25	0	0	0	0	1.25	0	0	0	0	0	0	0	1.25	0	0	0	0.25	0	0	0	0	0	0	0	0.25	0	25	0	0	21.25	0	0	0
SIL_D_SIL_AMB_Y21_96	0	0	0	50	0	0	0	0	0	0	0	0	0	0	0	0.5	0	0	0	0	0	0	0	0	0	0	0	7.5	0	0	0	0	0	0	0	12.5	0	0	0	0	0	10	0	0	2.5	0	0	0
SIL_D_SIL_RO_Y21_97	0	0	0	55	0	5.5	0	0	0	0	0	0	0	0	0	0	0	0	0	0	0	0	0	0	0	0	0	0.5	0	0	0	0	0	0	0	2.5	0	0	0	0.5	0	0	2.5	0	10	0	0	0
SIL_D_HAY_AMB_Y21_98	0	0	10	0	0	0	0	0	0	0	0.5	0	0	0	0	0.5	0	0	0	0	0	0	0	0	0	0	0	3	0	0	0	0	0	0	0	22.5	0	0	0	0	0	2.5	0	0	0	0	0	0
SIL_D_HAY_RO_Y21_99	0	0	0	0	0	0	0	0	0	0	0	0	0	0	0	0	0	0	0.5	0	0	2.5	0	0	0	0	0	0	0	0	0	0	0	0	0	70	0	0	0	2.5	0	0.5	0	0	0	0	2.5	0
SIL_D_KNZ_RO_Y21_100	0	0	0	45	0	0	0	0	0.5	0	0	0	0	2.5	0	5	0	0	0	0	0	0	0	0	0	0	0	2.5	0	0	0	0	0	0	0	0	0	0	2.5	0	5	15	0	0.5	5	0	0	0
SIL_D_KNZ_AMB_Y21_101	0	0	0	45	0	0	0	0	0.5	0	0	0	0	0	0	0.5	0	0	0	0	0	0	0	0	0	0	0	5	0	0	0	0	0	0	0	0	0	0	17.5	0	0	0	0	0	17.5	0	0	0

## Sheet: (C) Species Trait in 2012
Spp	Leaf area	Specific leaf area	Height	Leaf N content	Seed mass	Growth form	Life span	Pollination syndrome	Seed dispersal category	Clonal reprduction
Acer_saccharinum	278.551	4000	23.6667	201.5	45.3	5	3	2	1	2
Allium_vineale	37.3236	226.676	2438.4	17.495	23.7	3	3	1	2	2
Andropogon_gerardi	30.97	118.21	178.12	0.93	2.25	1	3	2	2	1
Sorghastrum_nutans	55.05	138.09	185.04	0.98	1.9	1	3	2	2	1
Sorghum_halepense	143.24	184.11	318	6.7	4	1	3	2	2	1
Paspalum_dilatatum	251.256	91.421	24.6	1.4	10.572	1	3	2	2	1
Digitaria_sanguinalis	249.182	26	27.03	0.7	5.482	1	1	2	2	1
Panicum_capillare	19.52	212.15	82	2.88	0.7	1	1	2	2	1
Panicum_dichotomiflorum	200	121.92	20.11	0.514	35.82	1	1	2	1	2
Panicum_virgatum	14.06	101.83	140.28	1.44	0.45	1	3	2	1	1
Setaria_faberi	25.3	194.62	115.4	1.8	1	1	1	2	2	2
Eleusine_indica	170.386	23.6	18.5028	0.4	4.7708	1	1	2	2	2
Eragrostis_cilianensis	0.43	44.58	51.5	5.16	0.1	1	1	2	2	2
Eragrostis_spectabilis	243.916	76.2	26.045	0.08	5.674	1	1	2	2	2
Schedonnardus_paniculatus	171.605	60.96	23.19	0.344	1.013	1	3	2	2	2
Bromus_tectorum	7.35	201.59	68.4	1.8	1.5	1	3	2	2	1
Elymus_canadensis	161.715	133.2	21.277	4.2	25.5928	1	3	1	2	2
Hordeum_pusillum	197.248	60.96	26.18	3.3	1.67	1	1	2	2	2
Poa_annua	2.69	247.13	16.8	2.39	0.3	1	1	2	2	1
Juncus_tenuis	1.73	74.72	87.6	1.44	0.02	1	3	2	1	2
Ranunculus_abortivus	12.42	196.11	31.8	2.44	0.3	3	1	1	1	2
Amaranthus_tuberculatus	43.67	196.73	70	4.53	0.6	3	1	2	2	2
Bassia_scoparia	247.121	213.36	34.706	0.3604	1.723	3	1	1	2	2
Chenopodium_album	14.14	150.38	70	4.06	0.3	3	1	2	2	2
Cerastium_fontanum	196.5	45	16.978	0.078	1.25	3	1	1	2	1
Mollugo_verticillata	204.082	15.24	22.273	0.09	1.74	3	1	1	1	2
Ambrosia_artemisiifolia	16.1	213.82	62.8	2.71	4.2	3	1	1	2	2
Xanthium_strumarium	127.68	151.27	96	3.27	15.7	3	1	2	1	2
Rudbeckia_hirta	170.27	74.93	12.95	0.22	8.77	3	2	1	2	2
Conoclinium_coelestinum	8.09	246.65	30	1.99	0.05	3	3	1	2	1
Eupatorium_serotinum	469.632	182.88	39.216	0.1	18.469	3	3	1	2	1
Cirsium_discolor	89.35	177.29	138	3.61	8.2	3	3	1	2	2
Lactuca_serriola	216.594	167.64	26.09	0.58	43.151	3	2	1	2	2
Taraxacum_officinale	71.5	262.1	18.4	2.28	0.4	3	3	1	2	2
Tragopogon_dubius	212.358	80	26.62	8	3.215	3	2	1	2	2
Senecio_vulgaris	385	30	38.615	0.22	9.04	3	1	1	1	2
Conyza_canadensis	8.5	226.66	90.6	2.05	0.4	1	3	1	2	2
Erigeron_annuus	2.99	139.55	91	1.97	0.05	3	1	1	1	2
Oligoneuron_rigidum	56.77	178.02	79.33	1.11	0.6	3	3	1	2	1
Solidago_canadensis	13.65	212.72	146.33	2.08	0.1	3	3	1	2	1
Symphyotrichum_pilosum	4.09	207.32	55.49	2.06	0.1	3	3	1	2	1
Triodanis_perfoliata	367.742	365.76	22.751	0.03	1.425	3	1	1	2	2
Asclepias_tuberosa	9.03	155.62	74	1.81	0.82	3	3	1	2	2
Monarda_fistulosa	12.23	270.19	125.43	2.02	0.4	2	3	1	1	1
Penstemon_digitalis	28	181.2	89.13	1.23	0.2	3	3	1	2	1
Ruellia_humilis	8.25	225.92	48.65	1.69	4.2	3	3	1	2	2
Veronica_peregrina	282.3	20	20.882	0.031	0.5167	3	1	1	1	2
Myosotis_verna	237.037	38.1	19.27	0.35	0.843	3	1	1	2	2
Convovulus_arvenesis	28.63	260.25	79	4.02	12.5	3	3	2	2	1
Ipomea_hederacea	11.87	145.51	230	2.84	27.9	4	1	1	2	2
Physalis_heterophylla	123.7	50	27.06	2.023	59.912	3	3	1	1	1
Vitis_aestivalis	224	365.76	20.597	36.225	79.3	4	3	1	1	1
Chamaecrista_fasciculata	9.74	178	96.54	9.92	7.41	2	1	1	2	2
Dalea_purpurea	0.47	113.94	85	2.36	1.4	2	3	1	2	2
Desmodium_illinoense	19.55	102.08	120.81	3.98	2.9	2	3	1	1	2
Trifolium_repens	11.2	323.77	15.66	4.6	0.3	2	3	1	2	1
Ulmus_rubra	227.79	1188.72	25	11.08	63.8	5	3	2	2	2
Tribulus_terrestris	180.081	60	28.45	16.5	2.154	3	1	1	2	2
Euphorbia_prostrata	1.88	199.57	73	2.02	0.4	3	1	1	1	2
Populus_deltoides	133.574	2438.4	23.38	1.15	7.335	5	3	2	2	2
Oxalis_stricta	2.76	283.24	16	3.62	0.5	3	3	1	2	2
Barbarea_vulgaris	339	90	33.349	0.813	85.72	3	2	1	2	2
Capsella_bursa_pastoris	377.5	70	43.4	0.123	6.45	3	1	1	1	2
Lepidium_virginicum	0.61	178.65	37.6	4.05	0.15	3	1	1	2	2
Geranium_carolinianum	6.46	269	41	2.24	1.6	3	1	1	2	2
Sida_spinosa	292.398	60.96	26.61	2.6	3.98523	3	1	1	1	2
Oenothera_laciniata	3.59	224.5	121	3.5	0.2	3	2	1	2	1

## Sheet: (D) Species Traits in 2021
Spp	Leaf area	Specific leaf area	Height	Leaf N content	Seed mass	Growth form	Life span	Pollination syndrome	Seed dispersal category	Clonal reprduction
Acer_rubrum	37.3236	226.676	2438.4	17.495	23.7	5	3	2	1	2
Acer_saccharinum	278.551	4000	23.6667	201.5	45.3	5	3	2	1	2
Ageratina_aromatica	NA	469	91.44	39.2	0.1668	3	3	1	2	2
Silphium_integrifolium	104.3	116.279	243.84	16.6	6.85	3	3	1	1	1
Eupatorium_serotinum	469.632	182.88	39.216	0.1	18.469	3	3	1	2	1
Cirsium_undulatum	96.4	177.8	23.55	4.9	36.414	3	2	1	2	2
Conyza_canadensis	8.5	226.66	90.6	2.05	0.4	3	1	1	2	2
Oligoneuron_rigidum	56.77	178.02	79.33	1.11	0.6	3	3	1	2	1
Solidago_canadensis	13.65	212.72	146.33	2.08	0.1	3	3	1	2	1
Symphyotrichum_sp	4.09	207.32	55.49	2.06	0.1	3	3	1	2	1
Lactuca_serriola	216.594	167.64	26.09	0.58	43.151	3	2	1	2	2
Elephantopus_carolinianus	NA	195.5	121.92	16.245	1.3364	3	3	1	2	2
Lonicera_japonica	8.675	120	609.6	19	4.1808	4	3	1	1	1
Asclepias_tuberosa	9.03	155.62	74	1.81	0.82	3	3	1	2	2
Convolvulus_arvensis	28.63	260.25	79	4.02	12.5	3	3	2	2	1
Ipomoea_hederacea	11.87	145.51	230	2.84	27.9	4	1	1	2	2
Physalis_heterophylla	123.7	50	27.06	2.023	59.912	3	3	1	1	1
Monarda_fistulosa	12.23	270.19	125.43	2.02	0.4	2	3	1	1	1
Penstemon_digitalis	28	181.2	89.13	1.23	0.2	3	3	1	2	1
Ruellia_humilis	8.25	225.92	48.65	1.69	4.2	3	3	1	2	2
Andropogon_gerardi	30.97	118.21	178.12	0.93	2.25	1	3	2	2	1
Sorghastrum_nutans	55.05	138.09	185.04	0.98	1.9	1	3	2	2	1
Sorghum_halepense	143.24	184.11	318	6.7	4	1	3	2	2	1
Digitaria_ischaemum	249.182	26	27.03	0.7	5.482	1	1	2	2	1
Panicum_virgatum	14.06	101.83	140.28	1.44	0.45	1	3	2	2	1
Setaria_viridis	25.3	194.62	115.4	1.8	1	1	1	2	1	2
Bouteloua_curtipendula	2.17	108.32	42.6	1.76	0.9	1	3	2	2	1
Sporobolus_compositus	107.555	152.4	12.74	1.0256	6.136	1	3	2	1	2
Aristida_sp	174.054	90.181	13.521	0.8535	4.1775	1	3	2	2	2
Cyperus_esculentus	15.47	175.8	52	1.36	0.8	1	3	2	2	1
Juncus_tenuis	1.73	74.72	87.6	1.44	0.02	1	3	2	2	1
Bassia_scoparia	247.121	213.36	34.706	0.3604	1.723	3	1	1	2	2
Chenopodium_album	14.14	150.38	70	4.06	0.3	3	1	2	2	2
Opuntia_macrorhiza	0.17	22.625	4.7	NA	NA	3	3	1	1	1
Rumex_crispus	38.8344	259	150	25.3042	1.5	3	2	2	2	2
Vitis_aestivalis	224	365.76	20.597	36.225	79.3	4	3	1	1	1
Chamaecrista_fasciculata	9.74	178	96.54	9.92	7.41	2	1	1	2	2
Dalea_purpurea	0.47	113.94	85	2.36	1.4	2	3	1	2	2
Desmodium_illinoense	19.55	102.08	120.81	3.98	2.9	2	3	1	2	2
Lespedeza_capitata	8.675	120	609.6	19	4.1808	2	3	1	1	2
Elaeagnus_umbellata	128.205	611	43.3	19.3	11.1	5	3	1	1	1
Ulmus_sp	227.79	1188.72	25	11.08	63.8	5	3	2	2	2
Prunus_serotina	24.04	155	2438.4	22.4	133.5	5	3	1	1	1
Rosa_multiflora	NA	203.4	457.2	18.671	8.4	3	3	1	2	2
Euphorbia_prostrata	1.88	199.57	73	2.02	0.4	3	1	1	2	2
Hypericum_punctatum	0.0562	378.137	76.2	16.572	0.1092	3	3	1	2	2
Populus_deltoides	133.574	2438.4	23.38	1.15	7.335	5	3	2	2	2
Rhus_copallinum	152.027	450	26.594	9.2	4.71667	5	3	1	1	1
